# Supplementary material for: Impact of root exudates on soil reconstruction and bacterial community resumption in open-pit coal mines
Source: Front Microbiol. 2025 Jul 30;16:1466452. doi: 10.3389/fmicb.2025.1466452 (PMC12343531; doi:10.3389/fmicb.2025.1466452)
Supplement: Supplementary file 1 [file Data_Sheet_1.xlsx]

## Sheet: Composition of root exudates
first_category	second_category	metab_id	count	Metabolite
-	-	metab_17022	1	Adenosine monophosphate
Carbohydrates	Monosaccharides	metab_16213	1	D-Sorbitol
Hormones and transmitters	Neurotransmitters	metab_1882	1	Serotonin
Hormones and transmitters	Steroid hormones	metab_15052	1	Dehydroepiandrosterone Sulfate
Lipids	Eicosanoids	metab_13266	1	Thromboxane B2
Lipids	Fatty acids	metab_8343;metab_11759	2	Dodecanoic acid;Linoleic Acid
Nucleic acids	Bases	metab_1045;metab_9650;metab_1606	3	Thymine;Adenine;Uracil
Nucleic acids	Nucleosides	metab_933;metab_11023;metab_1553	3	Uridine;Guanosine;Adenosine
Nucleic acids	Nucleotides	metab_15883;metab_17022;metab_15923;metab_15670;metab_9577	5	Guanosine-5'-monophosphate;Adenosine monophosphate;DCMP;5'-Guanylic Acid;Uridine-5'-Monophosphate
Organic acids	Carboxylic acids	metab_14369;metab_15866;metab_9595;metab_5401;metab_15848	5	Suberic Acid;Citric Acid;Succinic Acid;Heptanoic acid;Trans-Aconitic Acid
Peptides	Amines	metab_1882	1	Serotonin
Peptides	Amino acids	metab_7661;metab_1399;metab_7298;metab_15258;metab_9244	5	L-Proline;4-Hydroxy-L-Proline;Pyroglutamic Acid;L-Tryptophane;L-Arginine
Vitamins and cofactors	Vitamins	metab_1458;metab_8359;metab_8689	3	Pyridoxal;Nicotinic Acid;(-)-Riboflavin

## Sheet: Corresponding translation
first category	第一类	second category	第二个类别	count	Metabolite	代谢物
Carbohydrates	碳水化合物	Monosaccharides	单糖	1	D-Sorbitol	山梨糖醇
Hormones and transmitters	激素和发射器	Neurotransmitters	神经递质	1	Serotonin	5 -羟色胺
Hormones and transmitters	激素和发射器	Steroid hormones	类固醇激素	1	Dehydroepiandrosterone Sulfate	硫酸脱氢表雄酮
Lipids	脂质	Eicosanoids	二十烷类	1	Thromboxane B2	血栓素B2
Lipids	脂质	Fatty acids	脂肪酸	2	Dodecanoic acid	月桂酸	Linoleic Acid	亚油酸
Nucleic acids	核酸	Bases	基地	3	Thymine	胸腺嘧啶	Adenine	腺嘌呤	Uracil	尿嘧啶
Nucleic acids	核酸	Nucleosides	核苷	3	Uridine	尿苷	Guanosine	鸟嘌呤核苷	Adenosine	腺苷
Nucleic acids	核酸	Nucleotides	核苷酸	5	Guanosine-5'-monophosphate	鸟苷-5'-单磷酸	Adenosine monophosphate	腺苷酸	DCMP	脱氧胞苷酸	5'-Guanylic Acid	5 '鸟苷酸	Uridine-5'-Monophosphate	尿苷-5'-单磷酸盐
Organic acids	有机酸	Carboxylic acids	羧酸	5	Suberic Acid	辛二酸	Citric Acid	柠檬酸	Succinic Acid	琥珀酸	Heptanoic acid	庚酸	Trans-Aconitic Acid	反乌头酸
Peptides	肽	Amines	胺	1	Serotonin	5 -羟色胺
Peptides	肽	Amino acids	氨基酸	5	L-Proline	L-Proline	4-Hydroxy-L-Proline	4-Hydroxy-L-Proline	Pyroglutamic Acid	焦谷氨酸	L-Tryptophane	L-色氨酸	L-Arginine	L-精氨酸
Vitamins and cofactors	维生素和辅因子	Vitamins	维生素	3	Pyridoxal	吡哆醛	Nicotinic Acid	烟酸	(-)-Riboflavin	（-）-核黄素
去格式
first category	第一类	second category	第二个类别	count	Metabolite	代谢物
Carbohydrates	碳水化合物	Monosaccharides	单糖	1	D-Sorbitol	山梨糖醇
Hormones and transmitters	激素和发射器	Neurotransmitters	神经递质	1	Serotonin	5 -羟色胺
Hormones and transmitters	激素和发射器	Steroid hormones	类固醇激素	1	Dehydroepiandrosterone Sulfate	硫酸脱氢表雄酮
Lipids	脂质	Eicosanoids	二十烷类	1	Thromboxane B2	血栓素B2
Lipids	脂质	Fatty acids	脂肪酸	2	Dodecanoic acid	月桂酸	Linoleic Acid	亚油酸
Nucleic acids	核酸	Bases	基地	3	Thymine	胸腺嘧啶	Adenine	腺嘌呤	Uracil	尿嘧啶
Nucleic acids	核酸	Nucleosides	核苷	3	Uridine	尿苷	Guanosine	鸟嘌呤核苷	Adenosine	腺苷
Nucleic acids	核酸	Nucleotides	核苷酸	5	Guanosine-5'-monophosphate	鸟苷-5'-单磷酸	Adenosine monophosphate	腺苷酸	DCMP	脱氧胞苷酸	5'-Guanylic Acid	5 '鸟苷酸	Uridine-5'-Monophosphate	尿苷-5'-单磷酸盐
Organic acids	有机酸	Carboxylic acids	羧酸	5	Suberic Acid	辛二酸	Citric Acid	柠檬酸	Succinic Acid	琥珀酸	Heptanoic acid	庚酸	Trans-Aconitic Acid	反乌头酸
Peptides	肽	Amines	胺	1	Serotonin	5 -羟色胺
Peptides	肽	Amino acids	氨基酸	5	L-Proline	L-Proline	4-Hydroxy-L-Proline	4-Hydroxy-L-Proline	Pyroglutamic Acid	焦谷氨酸	L-Tryptophane	L-色氨酸	L-Arginine	L-精氨酸
Vitamins and cofactors	维生素和辅因子	Vitamins	维生素	3	Pyridoxal	吡哆醛	Nicotinic Acid	烟酸	(-)-Riboflavin	（-）-核黄素

## Sheet: reclassification
first_category	Carbohydrates	Hormones and transmitters	Hormones and transmitters	Lipids	Lipids	Nucleic acids	Nucleic acids	Nucleic acids	Organic acids	Peptides	Peptides	Vitamins and cofactors
second_category	Monosaccharides	Neurotransmitters	Steroid hormones	Eicosanoids	Fatty acids	Bases	Nucleosides	Nucleotides	Carboxylic acids	Amines	Amino acids	Vitamins
count	1	1	1	1	2	3	3	5	5	1	5	3
Metabolite	D-Sorbitol	Serotonin	Dehydroepiandrosterone Sulfate	Thromboxane B2	Dodecanoic acid	Thymine	Uridine	Guanosine-5'-monophosphate	Suberic Acid	Serotonin	L-Proline	Pyridoxal
					Linoleic Acid	Adenine	Guanosine	Adenosine monophosphate	Citric Acid		4-Hydroxy-L-Proline	Nicotinic Acid
						Uracil	Adenosine	DCMP	Succinic Acid		Pyroglutamic Acid	(-)-Riboflavin
								5'-Guanylic Acid	Heptanoic acid		L-Tryptophane
								Uridine-5'-Monophosphate	Trans-Aconitic Acid		L-Arginine

## Sheet: Bacteria
域	界	门	纲	目	科	属	种	OTU	KB	CK	T1	T2	T3	T4	T5
d__Bacteria	k__norank_	p__Proteobacteria	c__Gammaproteobacteria	o__Burkholderiales	f__Nitrosomonadaceae	g__MND1	s__unclassified_g__MND1	OTU1266	0	0	0	0.67	0.33	0	0
d__Bacteria	k__norank_	p__Proteobacteria	c__Gammaproteobacteria	o__Cellvibrionales	f__Cellvibrionaceae	g__Cellvibrio	s__uncultured_bacterium_g__Cellvibrio	OTU821	2.33	4.67	7.33	10	10.67	4.33	4
d__Bacteria	k__norank_	p__Proteobacteria	c__Alphaproteobacteria	o__Micavibrionales	f__Micavibrionaceae	g__norank_f__Micavibrionaceae	s__unclassified_g__norank_f__Micavibrionaceae	OTU1551	0.33	0	0	0	0.67	0.33	0.33
d__Bacteria	k__norank_	p__Myxococcota	c__Polyangia	o__Nannocystales	f__Nannocystaceae	g__Nannocystis	s__unclassified_g__Nannocystis	OTU1713	0.33	0	1	0.33	0.33	0.67	0.67
d__Bacteria	k__norank_	p__Firmicutes	c__Bacilli	o__Paenibacillales	f__Paenibacillaceae	g__Paenibacillus	s__Paenibacillus_sp._3-1	OTU1048	0	0	0.33	0	0	0.33	0.33
d__Bacteria	k__norank_	p__Chloroflexi	c__KD4-96	o__norank_c__KD4-96	f__norank_o__norank_c__KD4-96	g__norank_f__norank_o__norank_c__KD4-96	s__uncultured_bacterium_g__norank_f__norank_o__norank_c__KD4-96	OTU397	200	171.33	219	179	171	232.33	202.33
d__Bacteria	k__norank_	p__Proteobacteria	c__Gammaproteobacteria	o__Salinisphaerales	f__Solimonadaceae	g__Polycyclovorans	s__uncultured_bacterium_g__Polycyclovorans	OTU1821	0	0.33	1	0	0.67	2.33	0
d__Bacteria	k__norank_	p__Actinobacteriota	c__Actinobacteria	o__Micrococcales	f__Intrasporangiaceae	g__Ornithinimicrobium	s__unclassified_g__Ornithinimicrobium	OTU1356	3.33	4.33	4	5.67	3.67	3.33	5.33
d__Bacteria	k__norank_	p__Acidobacteriota	c__Acidobacteriae	o__Acidobacteriales	f__norank_o__Acidobacteriales	g__norank_f__norank_o__Acidobacteriales	s__unclassified_g__norank_f__norank_o__Acidobacteriales	OTU2438	0.67	0	0.33	0	0	0	0.33
d__Bacteria	k__norank_	p__Proteobacteria	c__Alphaproteobacteria	o__Rhodospirillales	f__Magnetospirillaceae	g__Magnetospirillum	s__uncultured_bacterium_g__Magnetospirillum	OTU461	1	0	0	0	0	0	0
d__Bacteria	k__norank_	p__Proteobacteria	c__Gammaproteobacteria	o__Burkholderiales	f__Nitrosomonadaceae	g__MND1	s__unclassified_g__MND1	OTU946	20.67	16	5	30	75	10.67	22.33
d__Bacteria	k__norank_	p__Bacteroidota	c__Bacteroidia	o__Sphingobacteriales	f__env.OPS_17	g__norank_f__env.OPS_17	s__uncultured_bacterium_g__norank_f__env.OPS_17	OTU864	0.33	0	0.67	0	0.33	0.33	0.33
d__Bacteria	k__norank_	p__Gemmatimonadota	c__Gemmatimonadetes	o__Gemmatimonadales	f__Gemmatimonadaceae	g__unclassified_f__Gemmatimonadaceae	s__unclassified_f__Gemmatimonadaceae	OTU498	0	0.33	0	0	0	0	0
d__Bacteria	k__norank_	p__Proteobacteria	c__Gammaproteobacteria	o__Acidiferrobacterales	f__Acidiferrobacteraceae	g__Sulfurifustis	s__unclassified_g__Sulfurifustis	OTU1916	0	0.33	0	0	0.33	0	0
d__Bacteria	k__norank_	p__Chloroflexi	c__OLB14	o__norank_c__OLB14	f__norank_o__norank_c__OLB14	g__norank_f__norank_o__norank_c__OLB14	s__uncultured_Chloroflexi_bacterium_g__norank_f__norank_o__norank_c__OLB14	OTU440	2	1.67	2.33	3	4	1	3
d__Bacteria	k__norank_	p__Myxococcota	c__Polyangia	o__mle1-27	f__norank_o__mle1-27	g__norank_f__norank_o__mle1-27	s__uncultured_delta_proteobacterium_g__norank_f__norank_o__mle1-27	OTU2138	0	0	0	0	0	0	1.67
d__Bacteria	k__norank_	p__Planctomycetota	c__vadinHA49	o__norank_c__vadinHA49	f__norank_o__norank_c__vadinHA49	g__norank_f__norank_o__norank_c__vadinHA49	s__uncultured_Planctomycetales_bacterium_g__norank_f__norank_o__norank_c__vadinHA49	OTU63	0.67	0	0.33	1.67	1.33	4	0.33
d__Bacteria	k__norank_	p__Proteobacteria	c__Gammaproteobacteria	o__Burkholderiales	f__Oxalobacteraceae	g__Noviherbaspirillum	s__unclassified_g__Noviherbaspirillum	OTU2025	0.33	1	1.67	1.33	1	4.67	7
d__Bacteria	k__norank_	p__Actinobacteriota	c__Thermoleophilia	o__Solirubrobacterales	f__Solirubrobacteraceae	g__Solirubrobacter	s__uncultured_bacterium_g__Solirubrobacter	OTU271	1	0.33	0.33	0	0	0	0
d__Bacteria	k__norank_	p__Actinobacteriota	c__Actinobacteria	o__Streptomycetales	f__Streptomycetaceae	g__Streptomyces	s__Embleya_scabrispora	OTU1701	0	0	0	0.67	0.33	0.33	0
d__Bacteria	k__norank_	p__Chloroflexi	c__OLB14	o__norank_c__OLB14	f__norank_o__norank_c__OLB14	g__norank_f__norank_o__norank_c__OLB14	s__unclassified_g__norank_f__norank_o__norank_c__OLB14	OTU1805	0.67	0	0.67	0.33	0.33	0.33	0
d__Bacteria	k__norank_	p__Proteobacteria	c__Gammaproteobacteria	o__Xanthomonadales	f__Rhodanobacteraceae	g__norank_f__Rhodanobacteraceae	s__uncultured_bacterium_g__norank_f__Rhodanobacteraceae	OTU855	7.67	7.33	5.67	6.67	10.33	12	8.33
d__Bacteria	k__norank_	p__Actinobacteriota	c__Actinobacteria	o__Propionibacteriales	f__Propionibacteriaceae	g__Microlunatus	s__unclassified_g__Microlunatus	OTU999	0.33	0	0.33	0	0	0	0
d__Bacteria	k__norank_	p__Proteobacteria	c__Alphaproteobacteria	o__Rhodospirillales	f__Magnetospiraceae	g__norank_f__Magnetospiraceae	s__metagenome_g__norank_f__Magnetospiraceae	OTU571	3.67	3.67	3	4.67	4.67	3.33	8.67
d__Bacteria	k__norank_	p__Bdellovibrionota	c__Oligoflexia	o__Oligoflexales	f__norank_o__Oligoflexales	g__norank_f__norank_o__Oligoflexales	s__uncultured_bacterium_g__norank_f__norank_o__Oligoflexales	OTU1032	0	0	1	0	0	0	0
d__Bacteria	k__norank_	p__Proteobacteria	c__Gammaproteobacteria	o__Burkholderiales	f__Comamonadaceae	g__Ramlibacter	s__unclassified_g__Ramlibacter	OTU937	74.33	81.33	68.67	51	48.67	85	80
d__Bacteria	k__norank_	p__Proteobacteria	c__Gammaproteobacteria	o__Burkholderiales	f__Comamonadaceae	g__Ramlibacter	s__unclassified_g__Ramlibacter	OTU938	88	104	91.67	87.67	96.33	101	100.67
d__Bacteria	k__norank_	p__Actinobacteriota	c__Actinobacteria	o__Streptosporangiales	f__Nocardiopsaceae	g__Nocardiopsis	s__Nocardiopsis_dassonvillei	OTU1121	2.67	2.33	88.67	2.67	2	0.67	1.33
d__Bacteria	k__norank_	p__Actinobacteriota	c__Thermoleophilia	o__norank_c__Thermoleophilia	f__norank_o__norank_c__Thermoleophilia	g__norank_f__norank_o__norank_c__Thermoleophilia	s__uncultured_bacterium_g__norank_f__norank_o__norank_c__Thermoleophilia	OTU153	0.67	0	0.67	1	0.67	0.33	0.67
d__Bacteria	k__norank_	p__Chloroflexi	c__JG30-KF-CM66	o__norank_c__JG30-KF-CM66	f__norank_o__norank_c__JG30-KF-CM66	g__norank_f__norank_o__norank_c__JG30-KF-CM66	s__uncultured_bacterium_g__norank_f__norank_o__norank_c__JG30-KF-CM66	OTU1483	4	1.67	1.67	4.67	4	3.33	5.33
d__Bacteria	k__norank_	p__Chloroflexi	c__P2-11E	o__norank_c__P2-11E	f__norank_o__norank_c__P2-11E	g__norank_f__norank_o__norank_c__P2-11E	s__uncultured_bacterium_g__norank_f__norank_o__norank_c__P2-11E	OTU717	0	0.33	0.33	0.33	0	0	0
d__Bacteria	k__norank_	p__Chloroflexi	c__Anaerolineae	o__SBR1031	f__A4b	g__norank_f__A4b	s__uncultured_bacterium_g__norank_f__A4b	OTU708	0	0.67	0	0	0	0	0.33
d__Bacteria	k__norank_	p__Actinobacteriota	c__Actinobacteria	o__Micromonosporales	f__Micromonosporaceae	g__Luedemannella	s__uncultured_bacterium_g__Luedemannella	OTU1714	1	0.67	0.33	1	0.67	0.67	1.33
d__Bacteria	k__norank_	p__Chloroflexi	c__JG30-KF-CM66	o__norank_c__JG30-KF-CM66	f__norank_o__norank_c__JG30-KF-CM66	g__norank_f__norank_o__norank_c__JG30-KF-CM66	s__unclassified_g__norank_f__norank_o__norank_c__JG30-KF-CM66	OTU972	0.33	0.67	1.67	0.33	0.67	0	0
d__Bacteria	k__norank_	p__Chloroflexi	c__Gitt-GS-136	o__norank_c__Gitt-GS-136	f__norank_o__norank_c__Gitt-GS-136	g__norank_f__norank_o__norank_c__Gitt-GS-136	s__unclassified_g__norank_f__norank_o__norank_c__Gitt-GS-136	OTU1057	10.67	6	13.33	11	7.33	7.33	10
d__Bacteria	k__norank_	p__Proteobacteria	c__Gammaproteobacteria	o__unclassified_c__Gammaproteobacteria	f__unclassified_c__Gammaproteobacteria	g__unclassified_c__Gammaproteobacteria	s__unclassified_c__Gammaproteobacteria	OTU2197	0	0.67	0.33	0	0.33	0.33	1
d__Bacteria	k__norank_	p__unclassified_k__norank_d__Bacteria	c__unclassified_k__norank_d__Bacteria	o__unclassified_k__norank_d__Bacteria	f__unclassified_k__norank_d__Bacteria	g__unclassified_k__norank_d__Bacteria	s__unclassified_k__norank_d__Bacteria	OTU244	0	0	0.33	0	1	0.33	0.33
d__Bacteria	k__norank_	p__Actinobacteriota	c__Actinobacteria	o__Micromonosporales	f__Micromonosporaceae	g__Actinoplanes	s__Actinoplanes_derwentensis	OTU1762	10.67	41.33	7.33	10.67	7.33	6.33	13
d__Bacteria	k__norank_	p__Patescibacteria	c__Berkelbacteria	o__norank_c__Berkelbacteria	f__norank_o__norank_c__Berkelbacteria	g__norank_f__norank_o__norank_c__Berkelbacteria	s__unclassified_g__norank_f__norank_o__norank_c__Berkelbacteria	OTU2419	0.33	0	0	0.67	1	0	0.33
d__Bacteria	k__norank_	p__Proteobacteria	c__Gammaproteobacteria	o__Burkholderiales	f__Nitrosomonadaceae	g__MND1	s__uncultured_soil_bacterium_g__MND1	OTU727	3	3	10	5.33	6.67	2	8
d__Bacteria	k__norank_	p__Actinobacteriota	c__Thermoleophilia	o__Solirubrobacterales	f__67-14	g__norank_f__67-14	s__unclassified_g__norank_f__67-14	OTU45	2	0	0.33	0.67	1	0.67	1
d__Bacteria	k__norank_	p__Bdellovibrionota	c__Oligoflexia	o__0319-6G20	f__norank_o__0319-6G20	g__norank_f__norank_o__0319-6G20	s__unclassified_g__norank_f__norank_o__0319-6G20	OTU296	11.67	4.33	14.67	12	13	7	12.67
d__Bacteria	k__norank_	p__Myxococcota	c__bacteriap25	o__norank_c__bacteriap25	f__norank_o__norank_c__bacteriap25	g__norank_f__norank_o__norank_c__bacteriap25	s__uncultured_Syntrophobacterales_bacterium_g__norank_f__norank	OTU303	0	0	0	0	0.33	0	0.33
d__Bacteria	k__norank_	p__Proteobacteria	c__Gammaproteobacteria	o__Burkholderiales	f__Burkholderiaceae	g__Cupriavidus	s__unclassified_g__Cupriavidus	OTU1999	0	0.67	0	0	0	0.33	0
d__Bacteria	k__norank_	p__Acidobacteriota	c__Vicinamibacteria	o__Vicinamibacterales	f__Vicinamibacteraceae	g__Vicinamibacter	s__uncultured_bacterium_g__Vicinamibacter	OTU1836	0.33	0	0.33	0.33	0	0.67	0.33
d__Bacteria	k__norank_	p__Bdellovibrionota	c__Bdellovibrionia	o__Bdellovibrionales	f__Bdellovibrionaceae	g__Bdellovibrio	s__unclassified_g__Bdellovibrio	OTU191	1	1	0	1	0.33	0	0
d__Bacteria	k__norank_	p__Sumerlaeota	c__Sumerlaeia	o__norank_c__Sumerlaeia	f__norank_o__norank_c__Sumerlaeia	g__norank_f__norank_o__norank_c__Sumerlaeia	s__unclassified_g__norank_f__norank_o__norank_c__Sumerlaeia	OTU1348	0	0	0.67	0.67	0	0	0
d__Bacteria	k__norank_	p__Proteobacteria	c__Gammaproteobacteria	o__Diplorickettsiales	f__Diplorickettsiaceae	g__norank_f__Diplorickettsiaceae	s__uncultured_Coxiellaceae_bacterium_g__norank_f__Diplorickettsiaceae	OTU675	0	1	0	0	0	0	0
d__Bacteria	k__norank_	p__Verrucomicrobiota	c__Verrucomicrobiae	o__Chthoniobacterales	f__Chthoniobacteraceae	g__Candidatus_Udaeobacter	s__uncultured_Spartobacteria_bacterium_g__Candidatus_Udaeobacter	OTU434	1	0.33	0	1	0.33	0.33	1.33
d__Bacteria	k__norank_	p__Actinobacteriota	c__Actinobacteria	o__Corynebacteriales	f__Nocardiaceae	g__Nocardia	s__unclassified_g__Nocardia	OTU1563	4.33	3	10.33	9.67	12	3.33	9
d__Bacteria	k__norank_	p__Acidobacteriota	c__Vicinamibacteria	o__Vicinamibacterales	f__norank_o__Vicinamibacterales	g__norank_f__norank_o__Vicinamibacterales	s__Acidobacteria_bacterium_SCN_69-37	OTU1646	4	0.67	0.67	1	0.67	1	1.33
d__Bacteria	k__norank_	p__Proteobacteria	c__Gammaproteobacteria	o__Xanthomonadales	f__Xanthomonadaceae	g__Pseudoxanthomonas	s__Pseudoxanthomonas_mexicana	OTU1357	7.67	121	13	4	3.67	4.33	2.67
d__Bacteria	k__norank_	p__Actinobacteriota	c__Actinobacteria	o__Kineosporiales	f__Kineosporiaceae	g__Kineosporia	s__uncultured_bacterium_g__Kineosporia	OTU331	0	1.33	1.33	0.67	0.33	1.33	2
d__Bacteria	k__norank_	p__Bacteroidota	c__Bacteroidia	o__Flavobacteriales	f__Flavobacteriaceae	g__Mariniflexile	s__Mariniflexile_sp._TRM1-10	OTU1297	0.67	6	5.67	68	4.33	20.67	5.67
d__Bacteria	k__norank_	p__Chloroflexi	c__Anaerolineae	o__SBR1031	f__A4b	g__norank_f__A4b	s__uncultured_Chloroflexi_bacterium_g__norank_f__A4b	OTU1915	0	0	0.67	0	0	0.67	0
d__Bacteria	k__norank_	p__Bacteroidota	c__Bacteroidia	o__Chitinophagales	f__Chitinophagaceae	g__Ferruginibacter	s__unclassified_g__Ferruginibacter	OTU435	0	0	0.33	0	0.33	0.67	0
d__Bacteria	k__norank_	p__Bacteroidota	c__Bacteroidia	o__Sphingobacteriales	f__unclassified_o__Sphingobacteriales	g__unclassified_o__Sphingobacteriales	s__unclassified_o__Sphingobacteriales	OTU1920	0	0	0.33	0.33	0	0.33	0.33
d__Bacteria	k__norank_	p__Proteobacteria	c__Gammaproteobacteria	o__Xanthomonadales	f__Xanthomonadaceae	g__Lysobacter	s__Lysobacter_soli	OTU826	23.67	26.67	36.67	20	30.33	59.67	34
d__Bacteria	k__norank_	p__Chloroflexi	c__Anaerolineae	o__SBR1031	f__norank_o__SBR1031	g__norank_f__norank_o__SBR1031	s__uncultured_bacterium_g__norank_f__norank_o__SBR1031	OTU2431	2.67	2.33	5	3.67	4.67	4	5.33
d__Bacteria	k__norank_	p__Myxococcota	c__Polyangia	o__Polyangiales	f__BIrii41	g__norank_f__BIrii41	s__uncultured_bacterium_g__norank_f__BIrii41	OTU831	0	0	0.33	0	0	0	0
d__Bacteria	k__norank_	p__Bacteroidota	c__Bacteroidia	o__Flavobacteriales	f__Flavobacteriaceae	g__Flavobacterium	s__unclassified_g__Flavobacterium	OTU485	0	0.67	0.67	0	0	0	0
d__Bacteria	k__norank_	p__Actinobacteriota	c__Actinobacteria	o__Propionibacteriales	f__Nocardioidaceae	g__Nocardioides	s__unclassified_g__Nocardioides	OTU1750	173.67	146	175	213	135.33	133	156
d__Bacteria	k__norank_	p__Proteobacteria	c__Alphaproteobacteria	o__Rhizobiales	f__norank_o__Rhizobiales	g__norank_f__norank_o__Rhizobiales	s__uncultured_bacterium_g__norank_f__norank_o__Rhizobiales	OTU2416	202.67	206	117.67	174	180	113	232
d__Bacteria	k__norank_	p__Gemmatimonadota	c__Longimicrobia	o__Longimicrobiales	f__Longimicrobiaceae	g__Longimicrobium	s__uncultured_bacterium_g__Longimicrobium	OTU1638	1.67	1	0.33	0	1.33	0.33	0.33
d__Bacteria	k__norank_	p__Proteobacteria	c__Alphaproteobacteria	o__Sneathiellales	f__Sneathiellaceae	g__norank_f__Sneathiellaceae	s__metagenome_g__norank_f__Sneathiellaceae	OTU1460	0.33	0	0.67	1	0.33	0	0.33
d__Bacteria	k__norank_	p__Firmicutes	c__Clostridia	o__norank_c__Clostridia	f__Hungateiclostridiaceae	g__Ruminiclostridium	s__uncultured_Bacteroides_sp._g__Ruminiclostridium	OTU2086	0.33	0	0	0	0	0	2.33
d__Bacteria	k__norank_	p__Bacteroidota	c__Bacteroidia	o__Cytophagales	f__Cyclobacteriaceae	g__norank_f__Cyclobacteriaceae	s__uncultured_Bacteroidetes_bacterium_g__norank_f__Cyclobacteriaceae	OTU362	2.33	0	0	0.33	0.67	0	1.33
d__Bacteria	k__norank_	p__Methylomirabilota	c__Methylomirabilia	o__Rokubacteriales	f__norank_o__Rokubacteriales	g__norank_f__norank_o__Rokubacteriales	s__uncultured_bacterium_g__norank_f__norank_o__Rokubacteriales	OTU804	0	0	0.67	0	0	0.33	0
d__Bacteria	k__norank_	p__Bdellovibrionota	c__Oligoflexia	o__0319-6G20	f__norank_o__0319-6G20	g__norank_f__norank_o__0319-6G20	s__uncultured_Anaeromyxobacter_sp._g__norank	OTU1352	0	0	0.33	1.67	0	0.33	0.67
d__Bacteria	k__norank_	p__Proteobacteria	c__Alphaproteobacteria	o__Caulobacterales	f__Hyphomonadaceae	g__SWB02	s__uncultured_Alphaproteobacteria_bacterium_g__SWB02	OTU1102	0	0.67	0.33	0.67	0	0	0.33
d__Bacteria	k__norank_	p__Gemmatimonadota	c__Longimicrobia	o__Longimicrobiales	f__Longimicrobiaceae	g__norank_f__Longimicrobiaceae	s__unclassified_g__norank_f__Longimicrobiaceae	OTU637	1	3	1.33	1.33	0	1.67	0.33
d__Bacteria	k__norank_	p__Actinobacteriota	c__Acidimicrobiia	o__Microtrichales	f__Iamiaceae	g__Iamia	s__metagenome_g__Iamia	OTU2302	9.33	6.33	16.67	13.33	19.67	11	14.67
d__Bacteria	k__norank_	p__Chloroflexi	c__Ktedonobacteria	o__Ktedonobacterales	f__JG30-KF-AS9	g__norank_f__JG30-KF-AS9	s__uncultured_bacterium_g__norank_f__JG30-KF-AS9	OTU1482	0	0	0	1	0	0	0
d__Bacteria	k__norank_	p__Acidobacteriota	c__Acidobacteriae	o__Bryobacterales	f__Bryobacteraceae	g__Bryobacter	s__uncultured_bacterium_g__Bryobacter	OTU2427	0.33	0.33	0.33	0.67	1	1.67	2.67
d__Bacteria	k__norank_	p__Myxococcota	c__Polyangia	o__Polyangiales	f__Eel-36e1D6	g__norank_f__Eel-36e1D6	s__uncultured_bacterium_g__norank_f__Eel-36e1D6	OTU87	3	2.67	0.33	0.67	4.67	0.67	2.67
d__Bacteria	k__norank_	p__Firmicutes	c__Bacilli	o__Paenibacillales	f__Paenibacillaceae	g__Paenibacillus	s__unclassified_g__Paenibacillus	OTU699	0	1	0	0	0	0	0
d__Bacteria	k__norank_	p__Proteobacteria	c__Gammaproteobacteria	o__Burkholderiales	f__Comamonadaceae	g__Acidovorax	s__unclassified_g__Acidovorax	OTU1267	0	0	0	1	0	0.67	0
d__Bacteria	k__norank_	p__Proteobacteria	c__Gammaproteobacteria	o__Burkholderiales	f__Nitrosomonadaceae	g__Nitrosomonas	s__unclassified_g__Nitrosomonas	OTU463	3	3.33	2.33	6.67	8	3.67	4
d__Bacteria	k__norank_	p__Acidobacteriota	c__Vicinamibacteria	o__Vicinamibacterales	f__Vicinamibacteraceae	g__norank_f__Vicinamibacteraceae	s__uncultured_Acidobacteria_bacterium_g__norank_f__Vicinamibacteraceae	OTU359	9.67	6.67	4.67	4	3	5.33	7.33
d__Bacteria	k__norank_	p__Firmicutes	c__Bacilli	o__Bacillales	f__Planococcaceae	g__Lysinibacillus	s__Lysinibacillus_massiliensis	OTU2208	21.33	17	27	29.33	25	41	23
d__Bacteria	k__norank_	p__Gemmatimonadota	c__Gemmatimonadetes	o__Gemmatimonadales	f__Gemmatimonadaceae	g__Gemmatimonas	s__uncultured_bacterium_g__Gemmatimonas	OTU2048	43	45.67	36.67	25	40.67	42	55.33
d__Bacteria	k__norank_	p__Actinobacteriota	c__Actinobacteria	o__Micrococcales	f__Micrococcaceae	g__Arthrobacter	s__unclassified_g__Arthrobacter	OTU140	2408.33	2493.67	1739.67	1942.33	1815.33	2023.33	2485
d__Bacteria	k__norank_	p__Gemmatimonadota	c__Longimicrobia	o__Longimicrobiales	f__Longimicrobiaceae	g__YC-ZSS-LKJ147	s__uncultured_bacterium_g__YC-ZSS-LKJ147	OTU853	0.67	0.67	1.33	0	1.67	0	0.33
d__Bacteria	k__norank_	p__Firmicutes	c__Desulfotomaculia	o__Desulfotomaculales	f__norank_o__Desulfotomaculales	g__Desulfohalotomaculum	s__unclassified_g__Desulfohalotomaculum	OTU1202	0	0	0.67	0.33	1	0	0
d__Bacteria	k__norank_	p__Myxococcota	c__Polyangia	o__Polyangiales	f__BIrii41	g__norank_f__BIrii41	s__unclassified_g__norank_f__BIrii41	OTU1365	0	0.67	0	1.33	0.67	0	0
d__Bacteria	k__norank_	p__Proteobacteria	c__Gammaproteobacteria	o__Legionellales	f__Legionellaceae	g__Legionella	s__unclassified_g__Legionella	OTU984	1.33	1.33	3	2	3	0	1
d__Bacteria	k__norank_	p__Patescibacteria	c__Microgenomatia	o__Candidatus_Pacebacteria	f__norank_o__Candidatus_Pacebacteria	g__norank_f__norank_o__Candidatus_Pacebacteria	s__uncultured_bacterium_g__norank_f__norank_o__Candidatus_Pacebacteria	OTU740	1	1.67	1.33	0.33	0.33	0.67	0.33
d__Bacteria	k__norank_	p__Proteobacteria	c__Gammaproteobacteria	o__Burkholderiales	f__Oxalobacteraceae	g__unclassified_f__Oxalobacteraceae	s__unclassified_f__Oxalobacteraceae	OTU929	12.67	13.33	5.67	12.33	10	5.67	6.67
d__Bacteria	k__norank_	p__Gemmatimonadota	c__Longimicrobia	o__Longimicrobiales	f__Longimicrobiaceae	g__norank_f__Longimicrobiaceae	s__uncultured_bacterium_g__norank_f__Longimicrobiaceae	OTU293	14	8.33	16.33	12.33	16.33	4	6.67
d__Bacteria	k__norank_	p__Chloroflexi	c__Anaerolineae	o__SBR1031	f__A4b	g__norank_f__A4b	s__uncultured_bacterium_g__norank_f__A4b	OTU1605	0	0	0	0	0.67	0	0
d__Bacteria	k__norank_	p__Verrucomicrobiota	c__Verrucomicrobiae	o__Pedosphaerales	f__Pedosphaeraceae	g__norank_f__Pedosphaeraceae	s__uncultured_soil_bacterium_g__norank_f__Pedosphaeraceae	OTU56	24.67	8	17.67	8	18.67	20	26.33
d__Bacteria	k__norank_	p__Proteobacteria	c__Gammaproteobacteria	o__Burkholderiales	f__Methylophilaceae	g__Methylotenera	s__uncultured_bacterium_g__Methylotenera	OTU1187	3	2	1.67	1	2.67	10	3.67
d__Bacteria	k__norank_	p__Proteobacteria	c__Alphaproteobacteria	o__Rhodospirillales	f__Magnetospiraceae	g__norank_f__Magnetospiraceae	s__uncultured_bacterium_g__norank_f__Magnetospiraceae	OTU2449	5.67	6	6.67	21.67	17	13.33	9.33
d__Bacteria	k__norank_	p__Actinobacteriota	c__Acidimicrobiia	o__Microtrichales	f__Ilumatobacteraceae	g__norank_f__Ilumatobacteraceae	s__uncultured_Acidimicrobiales_bacterium_g__norank_f__Ilumatobacteraceae	OTU1276	0	0	0	1	0.33	0.33	0.33
d__Bacteria	k__norank_	p__Actinobacteriota	c__Acidimicrobiia	o__unclassified_c__Acidimicrobiia	f__unclassified_c__Acidimicrobiia	g__unclassified_c__Acidimicrobiia	s__unclassified_c__Acidimicrobiia	OTU1179	20.33	13	18	3.67	11	14.33	14.33
d__Bacteria	k__norank_	p__Patescibacteria	c__Saccharimonadia	o__Saccharimonadales	f__norank_o__Saccharimonadales	g__norank_f__norank_o__Saccharimonadales	s__unclassified_g__norank_f__norank_o__Saccharimonadales	OTU1663	61	55.33	91.33	38	75.67	26	32.67
d__Bacteria	k__norank_	p__Proteobacteria	c__Gammaproteobacteria	o__norank_c__Gammaproteobacteria	f__norank_o__norank_c__Gammaproteobacteria	g__norank_f__norank_o__norank_c__Gammaproteobacteria	s__unclassified_g__norank_f__norank_o__norank_c__Gammaproteobacteria	OTU99	0.33	0.67	0.33	0	0	0.33	0.67
d__Bacteria	k__norank_	p__Chloroflexi	c__KD4-96	o__norank_c__KD4-96	f__norank_o__norank_c__KD4-96	g__norank_f__norank_o__norank_c__KD4-96	s__uncultured_Chloroflexi_bacterium_g__norank_f__norank_o__norank_c__KD4-96	OTU474	4.67	1.67	1.67	0.33	0.67	2	1.67
d__Bacteria	k__norank_	p__Actinobacteriota	c__Acidimicrobiia	o__Microtrichales	f__Microtrichaceae	g__norank_f__Microtrichaceae	s__metagenome_g__norank_f__Microtrichaceae	OTU2050	5	1.67	2.33	4.67	2.33	4.33	4.33
d__Bacteria	k__norank_	p__Firmicutes	c__Bacilli	o__Bacillales	f__Planococcaceae	g__norank_f__Planococcaceae	s__Bacillus_sp._FJAT-22090_g__norank	OTU1810	1	1	0.33	0.33	0.33	1.33	0.67
d__Bacteria	k__norank_	p__Cyanobacteria	c__Sericytochromatia	o__norank_c__Sericytochromatia	f__norank_o__norank_c__Sericytochromatia	g__norank_f__norank_o__norank_c__Sericytochromatia	s__uncultured_bacterium_g__norank_f__norank_o__norank_c__Sericytochromatia	OTU1422	6	10.33	9.33	14	15.67	2	10.33
d__Bacteria	k__norank_	p__Firmicutes	c__Clostridia	o__Peptococcales	f__Peptococcaceae	g__norank_f__Peptococcaceae	s__uncultured_bacterium_g__norank_f__Peptococcaceae	OTU1942	0	0	0.33	0	0.67	0.33	0
d__Bacteria	k__norank_	p__Verrucomicrobiota	c__Chlamydiae	o__Chlamydiales	f__Parachlamydiaceae	g__norank_f__Parachlamydiaceae	s__metagenome_g__norank_f__Parachlamydiaceae	OTU976	0.33	0	0.33	0.67	0.33	0	1.33
d__Bacteria	k__norank_	p__Gemmatimonadota	c__Longimicrobia	o__Longimicrobiales	f__Longimicrobiaceae	g__norank_f__Longimicrobiaceae	s__uncultured_bacterium_g__norank_f__Longimicrobiaceae	OTU180	0.67	0	0	0.33	0	0	0
d__Bacteria	k__norank_	p__Proteobacteria	c__Alphaproteobacteria	o__Elsterales	f__norank_o__Elsterales	g__norank_f__norank_o__Elsterales	s__unclassified_g__norank_f__norank_o__Elsterales	OTU1104	0.33	0	0.67	0	0.33	0	0
d__Bacteria	k__norank_	p__Proteobacteria	c__Gammaproteobacteria	o__Steroidobacterales	f__Steroidobacteraceae	g__Steroidobacter	s__uncultured_soil_bacterium_g__Steroidobacter	OTU2339	0.33	0.67	2	1	2.33	3.33	1.33
d__Bacteria	k__norank_	p__Planctomycetota	c__Planctomycetes	o__Gemmatales	f__Gemmataceae	g__norank_f__Gemmataceae	s__uncultured_bacterium_g__norank_f__Gemmataceae	OTU2372	0	0	0	0	0	0	0.67
d__Bacteria	k__norank_	p__Proteobacteria	c__Alphaproteobacteria	o__Micavibrionales	f__Micavibrionaceae	g__norank_f__Micavibrionaceae	s__uncultured_bacterium_g__norank_f__Micavibrionaceae	OTU780	0	0.33	0	0	0	0	0
d__Bacteria	k__norank_	p__Proteobacteria	c__Alphaproteobacteria	o__Azospirillales	f__Azospirillaceae	g__Skermanella	s__uncultured_bacterium_g__Skermanella	OTU2440	11.33	8	12	9.33	4.67	4.33	10.67
d__Bacteria	k__norank_	p__Firmicutes	c__Bacilli	o__Thermoactinomycetales	f__Thermoactinomycetaceae	g__Shimazuella	s__uncultured_bacterium_g__Shimazuella	OTU533	3	4.33	4.33	4.33	6	5.33	1
d__Bacteria	k__norank_	p__GAL15	c__norank_p__GAL15	o__norank_c__norank_p__GAL15	f__norank_o__norank_c__norank_p__GAL15	g__norank_f__norank_o__norank_c__norank_p__GAL15	s__uncultured_bacterium_g__norank_f__norank_o__norank_c__norank_p__GAL15	OTU1134	0	0	0.33	0	0.33	0	0.33
d__Bacteria	k__norank_	p__Patescibacteria	c__Saccharimonadia	o__Saccharimonadales	f__norank_o__Saccharimonadales	g__norank_f__norank_o__Saccharimonadales	s__uncultured_bacterium_g__norank_f__norank_o__Saccharimonadales	OTU506	0	0.33	0	0.33	0.33	0	0
d__Bacteria	k__norank_	p__Firmicutes	c__Bacilli	o__Paenibacillales	f__Paenibacillaceae	g__Paenibacillus	s__unclassified_g__Paenibacillus	OTU1314	0	0	0	1	0	1	0
d__Bacteria	k__norank_	p__Proteobacteria	c__Alphaproteobacteria	o__Acetobacterales	f__Acetobacteraceae	g__Rhodovastum	s__unclassified_g__Rhodovastum	OTU2466	5	6.67	4.33	5.33	3.33	6	5.67
d__Bacteria	k__norank_	p__Bacteroidota	c__Bacteroidia	o__Cytophagales	f__Cytophagaceae	g__Sporocytophaga	s__unclassified_g__Sporocytophaga	OTU110	8.33	2.67	2.67	3.67	3	1.33	1.33
d__Bacteria	k__norank_	p__Proteobacteria	c__Alphaproteobacteria	o__norank_c__Alphaproteobacteria	f__norank_o__norank_c__Alphaproteobacteria	g__norank_f__norank_o__norank_c__Alphaproteobacteria	s__uncultured_bacterium_g__norank_f__norank_o__norank_c__Alphaproteobacteria	OTU1209	0	0	0	0.33	0.67	0	0
d__Bacteria	k__norank_	p__Actinobacteriota	c__Actinobacteria	o__Propionibacteriales	f__Propionibacteriaceae	g__Aestuariimicrobium	s__Aestuariimicrobium_kwangyangense	OTU253	0.33	0	0	0	0.33	0	0.67
d__Bacteria	k__norank_	p__Proteobacteria	c__Gammaproteobacteria	o__Pseudomonadales	f__Pseudomonadaceae	g__Pseudomonas	s__unclassified_g__Pseudomonas	OTU1758	0	0	0	0	0.67	0	0
d__Bacteria	k__norank_	p__Proteobacteria	c__Gammaproteobacteria	o__Cellvibrionales	f__Cellvibrionaceae	g__Cellvibrio	s__unclassified_g__Cellvibrio	OTU1825	8.33	166.33	20	53	15.67	44	18.33
d__Bacteria	k__norank_	p__Firmicutes	c__Sulfobacillia	o__Sulfobacillales	f__Sulfobacillaceae	g__Sulfobacillus	s__uncultured_bacterium_g__Sulfobacillus	OTU2301	0	0	0	0	0	0	3.33
d__Bacteria	k__norank_	p__Actinobacteriota	c__MB-A2-108	o__norank_c__MB-A2-108	f__norank_o__norank_c__MB-A2-108	g__norank_f__norank_o__norank_c__MB-A2-108	s__uncultured_bacterium_g__norank_f__norank_o__norank_c__MB-A2-108	OTU198	24	23.67	26.67	17.67	17.67	19.67	30.67
d__Bacteria	k__norank_	p__Actinobacteriota	c__Actinobacteria	o__Micromonosporales	f__Micromonosporaceae	g__Actinoplanes	s__unclassified_g__Actinoplanes	OTU123	0.67	1.67	0.33	0.33	0.33	0	0.67
d__Bacteria	k__norank_	p__Bacteroidota	c__Bacteroidia	o__Bacteroidales	f__Muribaculaceae	g__norank_f__Muribaculaceae	s__unclassified_g__norank_f__Muribaculaceae	OTU1046	0	0	0.33	0	0	0	0.67
d__Bacteria	k__norank_	p__Actinobacteriota	c__Actinobacteria	o__Micromonosporales	f__Micromonosporaceae	g__unclassified_f__Micromonosporaceae	s__unclassified_f__Micromonosporaceae	OTU413	3.33	6.33	1.67	2	3.33	3	6
d__Bacteria	k__norank_	p__Firmicutes	c__Bacilli	o__Bacillales	f__Bacillaceae	g__Bacillus	s__Bacillus_anthracis_g__Bacillus	OTU1030	17.67	13.67	43.67	22	36.33	9.33	20.67
d__Bacteria	k__norank_	p__Chloroflexi	c__Chloroflexia	o__Thermomicrobiales	f__JG30-KF-CM45	g__norank_f__JG30-KF-CM45	s__metagenome_g__norank_f__JG30-KF-CM45	OTU1214	208	238.33	259.33	224	291	300.33	240.67
d__Bacteria	k__norank_	p__Planctomycetota	c__BD7-11	o__norank_c__BD7-11	f__norank_o__norank_c__BD7-11	g__norank_f__norank_o__norank_c__BD7-11	s__uncultured_bacterium_g__norank_f__norank_o__norank_c__BD7-11	OTU1401	0	0	0.67	2.33	0.33	0	0
d__Bacteria	k__norank_	p__Actinobacteriota	c__Thermoleophilia	o__Gaiellales	f__norank_o__Gaiellales	g__norank_f__norank_o__Gaiellales	s__unclassified_g__norank_f__norank_o__Gaiellales	OTU2357	0.33	0	0	0.33	0.67	0	1.33
d__Bacteria	k__norank_	p__Patescibacteria	c__Gracilibacteria	o__Candidatus_Peribacteria	f__norank_o__Candidatus_Peribacteria	g__norank_f__norank_o__Candidatus_Peribacteria	s__unclassified_g__norank_f__norank_o__Candidatus_Peribacteria	OTU1310	0	0	0	0.67	0	0	0
d__Bacteria	k__norank_	p__Proteobacteria	c__Alphaproteobacteria	o__Caulobacterales	f__Caulobacteraceae	g__Brevundimonas	s__unclassified_g__Brevundimonas	OTU408	1.67	1.67	0.33	1.33	1.33	2	0.67
d__Bacteria	k__norank_	p__Chloroflexi	c__Anaerolineae	o__SBR1031	f__norank_o__SBR1031	g__norank_f__norank_o__SBR1031	s__uncultured_soil_bacterium_g__norank_f__norank_o__SBR1031	OTU735	107	42.67	107.33	69.67	71	22	39.67
d__Bacteria	k__norank_	p__Cyanobacteria	c__Cyanobacteriia	o__Chloroplast	f__norank_o__Chloroplast	g__norank_f__norank_o__Chloroplast	s__unclassified_g__norank_f__norank_o__Chloroplast	OTU274	9.33	27.67	0	0	0	2.33	0
d__Bacteria	k__norank_	p__Actinobacteriota	c__Thermoleophilia	o__Solirubrobacterales	f__Solirubrobacteraceae	g__Conexibacter	s__metagenome_g__Conexibacter	OTU1105	1.33	0	1	0.33	0	0	1
d__Bacteria	k__norank_	p__Planctomycetota	c__Planctomycetes	o__Isosphaerales	f__Isosphaeraceae	g__Singulisphaera	s__unclassified_g__Singulisphaera	OTU1893	6.67	7.33	7.33	10.67	6.33	13.67	8.33
d__Bacteria	k__norank_	p__Actinobacteriota	c__Acidimicrobiia	o__Microtrichales	f__norank_o__Microtrichales	g__norank_f__norank_o__Microtrichales	s__uncultured_bacterium_g__norank_f__norank_o__Microtrichales	OTU1614	0	0	0	0	0.67	0.33	1.67
d__Bacteria	k__norank_	p__Gemmatimonadota	c__Gemmatimonadetes	o__Gemmatimonadales	f__Gemmatimonadaceae	g__Gemmatimonas	s__uncultured_Gemmatimonas_sp._g__Gemmatimonas	OTU1828	5.67	5	4	4.33	3.33	2.33	6
d__Bacteria	k__norank_	p__Actinobacteriota	c__Actinobacteria	o__Micrococcales	f__Microbacteriaceae	g__Agromyces	s__unclassified_g__Agromyces	OTU1254	2.67	2	4	1.67	0.33	2	0.33
d__Bacteria	k__norank_	p__Chloroflexi	c__Anaerolineae	o__Caldilineales	f__Caldilineaceae	g__norank_f__Caldilineaceae	s__uncultured_bacterium_g__norank_f__Caldilineaceae	OTU143	8.33	3.67	4	10	8.33	6	6.67
d__Bacteria	k__norank_	p__Firmicutes	c__Bacilli	o__Thermoactinomycetales	f__Thermoactinomycetaceae	g__norank_f__Thermoactinomycetaceae	s__uncultured_bacterium_g__norank_f__Thermoactinomycetaceae	OTU528	0.33	0.33	0	0	0	0.33	1
d__Bacteria	k__norank_	p__Bacteroidota	c__Bacteroidia	o__Flavobacteriales	f__Flavobacteriaceae	g__Flavobacterium	s__unclassified_g__Flavobacterium	OTU2248	0	0.33	0	0.33	0	0	0.67
d__Bacteria	k__norank_	p__Gemmatimonadota	c__S0134_terrestrial_group	o__norank_c__S0134_terrestrial_group	f__norank_o__norank_c__S0134_terrestrial_group	g__norank_f__norank_o__norank_c__S0134_terrestrial_group	s__uncultured_bacterium_g__norank_f__norank_o__norank_c__S0134_terrestrial_group	OTU276	8.67	4.33	6.67	6	8.33	4.67	6
d__Bacteria	k__norank_	p__Actinobacteriota	c__Thermoleophilia	o__Gaiellales	f__Gaiellaceae	g__Gaiella	s__uncultured_bacterium_g__Gaiella	OTU608	2	1.33	1.67	0.67	0.67	1	1.67
d__Bacteria	k__norank_	p__Bacteroidota	c__Bacteroidia	o__Cytophagales	f__Cytophagaceae	g__Sporocytophaga	s__uncultured_bacterium_g__Sporocytophaga	OTU926	0	0	1	0.67	0.33	0	0
d__Bacteria	k__norank_	p__Proteobacteria	c__Alphaproteobacteria	o__Caulobacterales	f__Hyphomonadaceae	g__Hirschia	s__metagenome_g__Hirschia	OTU1252	1	0.33	1.33	0.33	1.33	0.33	0.67
d__Bacteria	k__norank_	p__Firmicutes	c__Clostridia	o__Lachnospirales	f__Lachnospiraceae	g__Anaerocolumna	s__Clostridium_sp._KNHs205	OTU272	1	1	0.33	1.33	0.67	2.67	1.33
d__Bacteria	k__norank_	p__Chloroflexi	c__KD4-96	o__norank_c__KD4-96	f__norank_o__norank_c__KD4-96	g__norank_f__norank_o__norank_c__KD4-96	s__uncultured_bacterium_g__norank_f__norank_o__norank_c__KD4-96	OTU2263	0.67	0.33	0.33	1.33	0	0	1.33
d__Bacteria	k__norank_	p__Bdellovibrionota	c__Oligoflexia	o__Oligoflexales	f__norank_o__Oligoflexales	g__norank_f__norank_o__Oligoflexales	s__unclassified_g__norank_f__norank_o__Oligoflexales	OTU666	1.33	2	1.67	0.67	5	0	3
d__Bacteria	k__norank_	p__Acidobacteriota	c__Blastocatellia	o__Blastocatellales	f__Blastocatellaceae	g__Aridibacter	s__uncultured_bacterium_g__Aridibacter	OTU1444	0.67	0	3	0.67	0.67	0.67	0.67
d__Bacteria	k__norank_	p__Gemmatimonadota	c__Longimicrobia	o__Longimicrobiales	f__Longimicrobiaceae	g__norank_f__Longimicrobiaceae	s__metagenome_g__norank_f__Longimicrobiaceae	OTU1024	19	17.33	12.33	7.67	8.33	11	22.33
d__Bacteria	k__norank_	p__Patescibacteria	c__Parcubacteria	o__Candidatus_Kaiserbacteria	f__norank_o__Candidatus_Kaiserbacteria	g__norank_f__norank_o__Candidatus_Kaiserbacteria	s__uncultured_bacterium_g__norank_f__norank_o__Candidatus_Kaiserbacteria	OTU102	0.33	0	1	0.67	0	0.67	0.33
d__Bacteria	k__norank_	p__Chloroflexi	c__Chloroflexia	o__Thermomicrobiales	f__JG30-KF-CM45	g__norank_f__JG30-KF-CM45	s__uncultured_bacterium_g__norank_f__JG30-KF-CM45	OTU493	3.33	2.33	2	0.67	3	2	2.33
d__Bacteria	k__norank_	p__Chloroflexi	c__Chloroflexia	o__Thermomicrobiales	f__JG30-KF-CM45	g__norank_f__JG30-KF-CM45	s__uncultured_bacterium_g__norank_f__JG30-KF-CM45	OTU491	15.67	11	13.33	16.33	18	6.67	16
d__Bacteria	k__norank_	p__Proteobacteria	c__Alphaproteobacteria	o__Rickettsiales	f__norank_o__Rickettsiales	g__Candidatus_Jidaibacter	s__metagenome_g__Candidatus_Jidaibacter	OTU2352	1.67	0	0	0.33	0.33	0.33	1.33
d__Bacteria	k__norank_	p__Actinobacteriota	c__Thermoleophilia	o__Solirubrobacterales	f__Solirubrobacteraceae	g__Patulibacter	s__uncultured_Patulibacter_sp.	OTU1852	9	7.33	24.33	9.33	9.33	9.33	14.33
d__Bacteria	k__norank_	p__Chloroflexi	c__Gitt-GS-136	o__norank_c__Gitt-GS-136	f__norank_o__norank_c__Gitt-GS-136	g__norank_f__norank_o__norank_c__Gitt-GS-136	s__uncultured_bacterium_g__norank_f__norank_o__norank_c__Gitt-GS-136	OTU368	5.67	5	5.67	2.33	6	3.33	4.33
d__Bacteria	k__norank_	p__Bdellovibrionota	c__Oligoflexia	o__0319-6G20	f__norank_o__0319-6G20	g__norank_f__norank_o__0319-6G20	s__unclassified_g__norank_f__norank_o__0319-6G20	OTU1965	1.33	0.33	0.33	0.33	0	0.33	0.67
d__Bacteria	k__norank_	p__Actinobacteriota	c__Thermoleophilia	o__Solirubrobacterales	f__Solirubrobacteraceae	g__Solirubrobacter	s__uncultured_bacterium_g__Solirubrobacter	OTU162	2	0	0.33	0	0.33	0.33	0.33
d__Bacteria	k__norank_	p__Proteobacteria	c__Alphaproteobacteria	o__Rhodospirillales	f__Magnetospirillaceae	g__norank_f__Magnetospirillaceae	s__uncultured_Rhodospirillaceae_bacterium_g__norank_f__Magnetospirillaceae	OTU422	1.33	0	0	0	0	0	0
d__Bacteria	k__norank_	p__Firmicutes	c__Clostridia	o__Peptostreptococcales-Tissierellales	f__unclassified_o__Peptostreptococcales-Tissierellales	g__unclassified_o__Peptostreptococcales-Tissierellales	s__unclassified_o__Peptostreptococcales-Tissierellales	OTU468	0.33	0	0.67	0	0.33	0	0
d__Bacteria	k__norank_	p__Planctomycetota	c__Planctomycetes	o__Gemmatales	f__Gemmataceae	g__norank_f__Gemmataceae	s__uncultured_bacterium_g__norank_f__Gemmataceae	OTU617	0	1	0	0	0	0	0
d__Bacteria	k__norank_	p__Bacteroidota	c__Bacteroidia	o__Cytophagales	f__Cytophagaceae	g__Rhodocytophaga	s__unclassified_g__Rhodocytophaga	OTU441	5.67	38.33	5	5	7.67	13	12.67
d__Bacteria	k__norank_	p__Patescibacteria	c__norank_p__Patescibacteria	o__norank_c__norank_p__Patescibacteria	f__norank_o__norank_c__norank_p__Patescibacteria	g__norank_f__norank_o__norank_c__norank_p__Patescibacteria	s__uncultured_bacterium_g__norank_f__norank_o__norank_c__norank_p__Patescibacteria	OTU1753	0	0	0	0	1	0	0
d__Bacteria	k__norank_	p__Proteobacteria	c__Gammaproteobacteria	o__Xanthomonadales	f__Xanthomonadaceae	g__Lysobacter	s__Lysobacter_erysipheiresistens	OTU332	3.33	11.33	5.33	7	4	1.33	5.33
d__Bacteria	k__norank_	p__Patescibacteria	c__Parcubacteria	o__Candidatus_Kaiserbacteria	f__norank_o__Candidatus_Kaiserbacteria	g__norank_f__norank_o__Candidatus_Kaiserbacteria	s__unclassified_g__norank_f__norank_o__Candidatus_Kaiserbacteria	OTU2001	3	0.33	0.67	3.33	1	4.33	5
d__Bacteria	k__norank_	p__Proteobacteria	c__Alphaproteobacteria	o__Rhizobiales	f__KF-JG30-B3	g__norank_f__KF-JG30-B3	s__unclassified_g__norank_f__KF-JG30-B3	OTU1480	13.33	6.33	7.67	8	8	12.67	13.67
d__Bacteria	k__norank_	p__Verrucomicrobiota	c__Verrucomicrobiae	o__Chthoniobacterales	f__Chthoniobacteraceae	g__Chthoniobacter	s__uncultured_bacterium_g__Chthoniobacter	OTU960	11	12.67	8.67	15.33	10.33	24.33	9
d__Bacteria	k__norank_	p__Proteobacteria	c__Gammaproteobacteria	o__Pseudomonadales	f__Pseudomonadaceae	g__Pseudomonas	s__unclassified_g__Pseudomonas	OTU548	61.67	114.67	7.67	43	5.33	100.67	6.67
d__Bacteria	k__norank_	p__Firmicutes	c__Clostridia	o__Peptostreptococcales-Tissierellales	f__norank_o__Peptostreptococcales-Tissierellales	g__Tissierella	s__Clostridiales_bacterium_mt7	OTU888	0.33	0	1	0.33	0	0	0.33
d__Bacteria	k__norank_	p__Proteobacteria	c__Alphaproteobacteria	o__Caulobacterales	f__Caulobacteraceae	g__Asticcacaulis	s__unclassified_g__Asticcacaulis	OTU1231	0	1.67	0	0.67	0	0.33	0
d__Bacteria	k__norank_	p__Nitrospirota	c__Nitrospiria	o__Nitrospirales	f__Nitrospiraceae	g__Nitrospira	s__uncultured_bacterium_g__Nitrospira	OTU1452	0	0	0	0.33	0	0	0.33
d__Bacteria	k__norank_	p__Armatimonadota	c__norank_p__Armatimonadota	o__norank_c__norank_p__Armatimonadota	f__norank_o__norank_c__norank_p__Armatimonadota	g__norank_f__norank_o__norank_c__norank_p__Armatimonadota	s__metagenome_g__norank_f__norank_o__norank_c__norank_p__Armatimonadota	OTU164	1	0	1	0.33	0.67	0.67	0
d__Bacteria	k__norank_	p__Proteobacteria	c__Alphaproteobacteria	o__Rhizobiales	f__Beijerinckiaceae	g__unclassified_f__Beijerinckiaceae	s__unclassified_f__Beijerinckiaceae	OTU2287	0	0	0	0	0	0.33	0.33
d__Bacteria	k__norank_	p__Myxococcota	c__Myxococcia	o__Myxococcales	f__Anaeromyxobacteraceae	g__Anaeromyxobacter	s__uncultured_bacterium_g__Anaeromyxobacter	OTU1050	0.33	0	0.67	0	0	0	0.67
d__Bacteria	k__norank_	p__Proteobacteria	c__Alphaproteobacteria	o__Rhizobiales	f__Beijerinckiaceae	g__Methylobacterium-Methylorubrum	s__Methylobacterium_brachiatum	OTU2210	0.67	0.67	0.67	0.67	3	0.67	0.67
d__Bacteria	k__norank_	p__Actinobacteriota	c__Acidimicrobiia	o__Microtrichales	f__Iamiaceae	g__Iamia	s__uncultured_bacterium_g__Iamia	OTU1732	10	6.67	10	6.67	11.67	9	7
d__Bacteria	k__norank_	p__Elusimicrobiota	c__Lineage_IIb	o__norank_c__Lineage_IIb	f__norank_o__norank_c__Lineage_IIb	g__norank_f__norank_o__norank_c__Lineage_IIb	s__uncultured_bacterium_g__norank_f__norank_o__norank_c__Lineage_IIb	OTU142	0.33	0	0	0	0	0.67	0
d__Bacteria	k__norank_	p__Firmicutes	c__Bacilli	o__Paenibacillales	f__Paenibacillaceae	g__Paenibacillus	s__unclassified_g__Paenibacillus	OTU860	65	96.67	7	22.33	33	14	7
d__Bacteria	k__norank_	p__Actinobacteriota	c__unclassified_p__Actinobacteriota	o__unclassified_p__Actinobacteriota	f__unclassified_p__Actinobacteriota	g__unclassified_p__Actinobacteriota	s__unclassified_p__Actinobacteriota	OTU650	1	0.33	0.67	0	0	0	0.33
d__Bacteria	k__norank_	p__Actinobacteriota	c__Acidimicrobiia	o__Microtrichales	f__Microtrichaceae	g__IMCC26207	s__unclassified_g__IMCC26207	OTU988	15	3	11	18.67	12	12.67	11.67
d__Bacteria	k__norank_	p__Hydrogenedentes	c__Hydrogenedentia	o__Hydrogenedentiales	f__Hydrogenedensaceae	g__norank_f__Hydrogenedensaceae	s__metagenome_g__norank_f__Hydrogenedensaceae	OTU428	0.33	0	0.33	0.67	0.67	0	0.33
d__Bacteria	k__norank_	p__Actinobacteriota	c__Acidimicrobiia	o__IMCC26256	f__norank_o__IMCC26256	g__norank_f__norank_o__IMCC26256	s__uncultured_bacterium_g__norank_f__norank_o__IMCC26256	OTU688	0	0.67	0.33	0.67	0	0.67	0
d__Bacteria	k__norank_	p__Actinobacteriota	c__Thermoleophilia	o__Solirubrobacterales	f__67-14	g__norank_f__67-14	s__uncultured_actinobacterium_g__norank_f__67-14	OTU598	0	0.67	0	0	0.67	0	0
d__Bacteria	k__norank_	p__Proteobacteria	c__Gammaproteobacteria	o__unclassified_c__Gammaproteobacteria	f__unclassified_c__Gammaproteobacteria	g__unclassified_c__Gammaproteobacteria	s__unclassified_c__Gammaproteobacteria	OTU885	1.33	1	0	0	0.67	0	0
d__Bacteria	k__norank_	p__Bdellovibrionota	c__Bdellovibrionia	o__Bacteriovoracales	f__Bacteriovoracaceae	g__Peredibacter	s__microbial_mat_metagenome_g__Peredibacter	OTU1700	1.33	0.33	2.33	0.67	3	0.67	1
d__Bacteria	k__norank_	p__Bacteroidota	c__Bacteroidia	o__Sphingobacteriales	f__Sphingobacteriaceae	g__Pedobacter	s__uncultured_bacterium_g__Pedobacter	OTU604	0	1	0	0	0	0	0
d__Bacteria	k__norank_	p__Bacteroidota	c__Bacteroidia	o__Cytophagales	f__Cyclobacteriaceae	g__norank_f__Cyclobacteriaceae	s__uncultured_Sphingobacteriales_bacterium_g__norank_f__Cyclobacteriaceae	OTU993	0.33	0	2.67	0	0	0	0.33
d__Bacteria	k__norank_	p__Actinobacteriota	c__Thermoleophilia	o__Solirubrobacterales	f__Solirubrobacteraceae	g__Conexibacter	s__metagenome_g__Conexibacter	OTU1562	1	1	0.33	0.33	0.33	0.33	1
d__Bacteria	k__norank_	p__Bacteroidota	c__Bacteroidia	o__Sphingobacteriales	f__Sphingobacteriaceae	g__unclassified_f__Sphingobacteriaceae	s__unclassified_f__Sphingobacteriaceae	OTU613	0	1	0	0	0	0	0
d__Bacteria	k__norank_	p__Bacteroidota	c__Bacteroidia	o__Cytophagales	f__Microscillaceae	g__Ohtaekwangia	s__unclassified_g__Ohtaekwangia	OTU1071	6.33	32	16	7.33	10.33	9.33	13
d__Bacteria	k__norank_	p__Actinobacteriota	c__Actinobacteria	o__Propionibacteriales	f__Propionibacteriaceae	g__unclassified_f__Propionibacteriaceae	s__unclassified_f__Propionibacteriaceae	OTU536	0	0	0.33	0	0	1	0
d__Bacteria	k__norank_	p__Proteobacteria	c__Alphaproteobacteria	o__Tistrellales	f__Geminicoccaceae	g__Geminicoccus	s__Geminicoccus_roseus_DSM_18922	OTU534	2	7	5.67	7.33	3.33	2	2
d__Bacteria	k__norank_	p__Acidobacteriota	c__Acidobacteriae	o__Acidobacteriales	f__norank_o__Acidobacteriales	g__norank_f__norank_o__Acidobacteriales	s__uncultured_Acidobacteria_bacterium_g__norank_f__norank_o__Acidobacteriales	OTU1269	0	0	0	0.33	0.67	0	0
d__Bacteria	k__norank_	p__Bacteroidota	c__Bacteroidia	o__Sphingobacteriales	f__Sphingobacteriaceae	g__Sphingobacterium	s__unclassified_g__Sphingobacterium	OTU2146	0	0.33	0.33	0	0	0	0.33
d__Bacteria	k__norank_	p__Proteobacteria	c__Gammaproteobacteria	o__Oceanospirillales	f__Pseudohongiellaceae	g__BIyi10	s__unclassified_g__BIyi10	OTU2164	3.67	7.67	13	14	4.67	6	10.67
d__Bacteria	k__norank_	p__Myxococcota	c__Polyangia	o__Polyangiales	f__Polyangiaceae	g__Pajaroellobacter	s__uncultured_bacterium_g__Pajaroellobacter	OTU471	0.67	0.33	0.67	0.33	0.67	0	0
d__Bacteria	k__norank_	p__Chloroflexi	c__Anaerolineae	o__Anaerolineales	f__Anaerolineaceae	g__norank_f__Anaerolineaceae	s__uncultured_sludge_bacterium_S41	OTU1649	17.67	13.33	14	17.67	11.33	22	8.33
d__Bacteria	k__norank_	p__Chloroflexi	c__TK10	o__norank_c__TK10	f__norank_o__norank_c__TK10	g__norank_f__norank_o__norank_c__TK10	s__uncultured_bacterium_g__norank_f__norank_o__norank_c__TK10	OTU1593	0.33	0.67	0.33	0.67	0.67	0.33	0.33
d__Bacteria	k__norank_	p__Bdellovibrionota	c__Oligoflexia	o__Oligoflexales	f__norank_o__Oligoflexales	g__norank_f__norank_o__Oligoflexales	s__uncultured_bacterium_g__norank_f__norank_o__Oligoflexales	OTU1934	0	0	0	0	0	0.67	0.67
d__Bacteria	k__norank_	p__Chloroflexi	c__Anaerolineae	o__SBR1031	f__A4b	g__OLB13	s__uncultured_bacterium_g__OLB13	OTU137	0.33	0	0	0	0	0	0
d__Bacteria	k__norank_	p__Actinobacteriota	c__Acidimicrobiia	o__norank_c__Acidimicrobiia	f__norank_o__norank_c__Acidimicrobiia	g__norank_f__norank_o__norank_c__Acidimicrobiia	s__uncultured_bacterium_g__norank_f__norank_o__norank_c__Acidimicrobiia	OTU1880	0	0	0	0	0	1	0
d__Bacteria	k__norank_	p__Proteobacteria	c__Alphaproteobacteria	o__Rhodobacterales	f__Rhodobacteraceae	g__Paracoccus	s__Paracoccus_aminovorans	OTU216	15.67	40.67	9.67	6.67	10	11.67	8
d__Bacteria	k__norank_	p__Firmicutes	c__Bacilli	o__Brevibacillales	f__Brevibacillaceae	g__Brevibacillus	s__Brevibacillus_borstelensis	OTU912	11.33	10.67	17	17.67	25.67	13	14.67
d__Bacteria	k__norank_	p__Proteobacteria	c__Alphaproteobacteria	o__Ferrovibrionales	f__norank_o__Ferrovibrionales	g__Taonella	s__metagenome_g__Taonella	OTU319	0.33	1.33	0	0	0	0	0
d__Bacteria	k__norank_	p__Proteobacteria	c__Gammaproteobacteria	o__Burkholderiales	f__B1-7BS	g__norank_f__B1-7BS	s__unclassified_g__norank_f__B1-7BS	OTU935	15.33	16	12	8	11.67	11	10.33
d__Bacteria	k__norank_	p__Gemmatimonadota	c__Longimicrobia	o__Longimicrobiales	f__Longimicrobiaceae	g__norank_f__Longimicrobiaceae	s__uncultured_bacterium_g__norank_f__Longimicrobiaceae	OTU1481	0.33	0.33	0.33	0.67	0.67	0	0
d__Bacteria	k__norank_	p__Proteobacteria	c__Gammaproteobacteria	o__EPR3968-O8a-Bc78	f__norank_o__EPR3968-O8a-Bc78	g__norank_f__norank_o__EPR3968-O8a-Bc78	s__uncultured_bacterium_g__norank_f__norank_o__EPR3968-O8a-Bc78	OTU1476	0.67	0.33	1	0.33	1	0.67	0.67
d__Bacteria	k__norank_	p__Proteobacteria	c__Alphaproteobacteria	o__Defluviicoccales	f__norank_o__Defluviicoccales	g__norank_f__norank_o__Defluviicoccales	s__uncultured_Alphaproteobacteria_bacterium_g__norank_f__norank_o__Defluviicoccales	OTU2459	1	1.67	0.33	1	3	1.33	3
d__Bacteria	k__norank_	p__Verrucomicrobiota	c__Verrucomicrobiae	o__Pedosphaerales	f__Pedosphaeraceae	g__norank_f__Pedosphaeraceae	s__unclassified_g__norank_f__Pedosphaeraceae	OTU347	2	2	1.33	1	2.33	2	1.33
d__Bacteria	k__norank_	p__Gemmatimonadota	c__Gemmatimonadetes	o__Gemmatimonadales	f__Gemmatimonadaceae	g__Gemmatimonas	s__unclassified_g__Gemmatimonas	OTU994	0	0	1	0	0.33	0	1.33
d__Bacteria	k__norank_	p__Acidobacteriota	c__Acidobacteriae	o__Bryobacterales	f__Bryobacteraceae	g__Bryobacter	s__uncultured_Acidobacteria_bacterium_g__Bryobacter	OTU492	0	1	0	0	0	0	0
d__Bacteria	k__norank_	p__SAR324_cladeMarine_group_B	c__norank_p__SAR324_cladeMarine_group_B	o__norank_c__norank_p__SAR324_cladeMarine_group_B	f__norank_o__norank_c__norank_p__SAR324_cladeMarine_group_B	g__norank_f__norank_o__norank_c__norank_p__SAR324_cladeMarine_group_B	s__uncultured_bacterium_g__norank_f__norank_o__norank_c__norank_p__SAR324_cladeMarine_group_B	OTU196	0.33	1	6.67	2.67	2.33	0.33	2
d__Bacteria	k__norank_	p__Actinobacteriota	c__Actinobacteria	o__Frankiales	f__unclassified_o__Frankiales	g__unclassified_o__Frankiales	s__unclassified_o__Frankiales	OTU1620	0	2.33	0	0.33	0.67	0	2
d__Bacteria	k__norank_	p__Chloroflexi	c__Anaerolineae	o__SBR1031	f__A4b	g__norank_f__A4b	s__uncultured_Caldilineaceae_bacterium_g__norank_f__A4b	OTU151	0.33	0	0	0	0	0.67	0
d__Bacteria	k__norank_	p__Patescibacteria	c__Microgenomatia	o__Candidatus_Chisholmbacteria	f__norank_o__Candidatus_Chisholmbacteria	g__norank_f__norank_o__Candidatus_Chisholmbacteria	s__uncultured_bacterium_g__norank_f__norank_o__Candidatus_Chisholmbacteria	OTU515	1.33	0	0.67	0.67	1	0	0.67
d__Bacteria	k__norank_	p__Bdellovibrionota	c__Bdellovibrionia	o__Bdellovibrionales	f__Bdellovibrionaceae	g__Bdellovibrio	s__unclassified_g__Bdellovibrio	OTU1036	1	0.33	1	1.33	0.67	0.67	1.33
d__Bacteria	k__norank_	p__Bdellovibrionota	c__Bdellovibrionia	o__Bdellovibrionales	f__Bdellovibrionaceae	g__Bdellovibrio	s__uncultured_marine_bacterium_g__Bdellovibrio	OTU1279	0.33	1.67	1.33	1.67	0.67	1	1.33
d__Bacteria	k__norank_	p__Proteobacteria	c__Alphaproteobacteria	o__Elsterales	f__Elsteraceae	g__norank_f__Elsteraceae	s__metagenome_g__norank_f__Elsteraceae	OTU2200	0.67	0.67	1.33	1	2	0.33	0.33
d__Bacteria	k__norank_	p__Firmicutes	c__Clostridia	o__Clostridiales	f__Clostridiaceae	g__Clostridium_sensu_stricto_8	s__uncultured_bacterium_g__Clostridium_sensu_stricto_8	OTU1792	0.67	0	0	0.33	0	2	0.67
d__Bacteria	k__norank_	p__Proteobacteria	c__Alphaproteobacteria	o__Holosporales	f__Holosporaceae	g__unclassified_f__Holosporaceae	s__unclassified_f__Holosporaceae	OTU1230	2.67	0.33	0.67	2.33	2	0.67	0.67
d__Bacteria	k__norank_	p__Proteobacteria	c__Alphaproteobacteria	o__Rhizobiales	f__Xanthobacteraceae	g__norank_f__Xanthobacteraceae	s__uncultured_bacterium_g__norank_f__Xanthobacteraceae	OTU1281	10	9.67	15.33	14	13	14	15.67
d__Bacteria	k__norank_	p__Chloroflexi	c__Dehalococcoidia	o__S085	f__norank_o__S085	g__norank_f__norank_o__S085	s__unclassified_g__norank_f__norank_o__S085	OTU2394	23.33	14.67	18	24.33	22.67	18.67	30.67
d__Bacteria	k__norank_	p__Actinobacteriota	c__Actinobacteria	o__Pseudonocardiales	f__Pseudonocardiaceae	g__Saccharomonospora	s__Saccharomonospora_azurea	OTU237	0.33	0.67	0	0	0.67	0.33	0
d__Bacteria	k__norank_	p__Planctomycetota	c__BD7-11	o__norank_c__BD7-11	f__norank_o__norank_c__BD7-11	g__norank_f__norank_o__norank_c__BD7-11	s__uncultured_bacterium_g__norank_f__norank_o__norank_c__BD7-11	OTU813	0	0	0.67	0.33	0.33	0.33	0
d__Bacteria	k__norank_	p__Bdellovibrionota	c__Oligoflexia	o__Oligoflexales	f__norank_o__Oligoflexales	g__norank_f__norank_o__Oligoflexales	s__uncultured_deep-sea_bacterium_g__norank_f__norank_o__Oligoflexales	OTU328	1	0.33	0.33	0.33	1.33	0.33	0
d__Bacteria	k__norank_	p__Acidobacteriota	c__Blastocatellia	o__Pyrinomonadales	f__Pyrinomonadaceae	g__RB41	s__unclassified_g__RB41	OTU2319	2.33	2.67	1	1.33	1	1.67	3.67
d__Bacteria	k__norank_	p__Actinobacteriota	c__Actinobacteria	o__Propionibacteriales	f__Nocardioidaceae	g__Marmoricola	s__Marmoricola_sp._g__Marmoricola	OTU1012	150.33	128.67	102.67	106	87.67	65.33	109.33
d__Bacteria	k__norank_	p__Proteobacteria	c__Alphaproteobacteria	o__Rhizobiales	f__norank_o__Rhizobiales	g__norank_f__norank_o__Rhizobiales	s__uncultured_proteobacterium_g__norank_f__norank_o__Rhizobiales	OTU2430	0	0.33	0.33	0.33	0.33	0.33	0.67
d__Bacteria	k__norank_	p__Cyanobacteria	c__Sericytochromatia	o__norank_c__Sericytochromatia	f__norank_o__norank_c__Sericytochromatia	g__norank_f__norank_o__norank_c__Sericytochromatia	s__uncultured_Halanaerobiaceae_bacterium_g__norank	OTU1845	0.33	0	0	0	0.33	0.67	1.67
d__Bacteria	k__norank_	p__Bdellovibrionota	c__Oligoflexia	o__Oligoflexales	f__norank_o__Oligoflexales	g__Oligoflexus	s__uncultured_bacterium_g__Oligoflexus	OTU1342	6.67	7.67	18	11.33	9.67	8	7
d__Bacteria	k__norank_	p__Proteobacteria	c__Gammaproteobacteria	o__unclassified_c__Gammaproteobacteria	f__unclassified_c__Gammaproteobacteria	g__unclassified_c__Gammaproteobacteria	s__unclassified_c__Gammaproteobacteria	OTU1986	0	0.67	0	0.33	0	0.33	0
d__Bacteria	k__norank_	p__Acidobacteriota	c__Acidobacteriae	o__Bryobacterales	f__Bryobacteraceae	g__Bryobacter	s__unclassified_g__Bryobacter	OTU2389	2	2.33	4	1.33	3.67	5.33	2.33
d__Bacteria	k__norank_	p__Proteobacteria	c__Alphaproteobacteria	o__Paracaedibacterales	f__Paracaedibacteraceae	g__Candidatus_Paracaedibacter	s__Candidatus_Paracaedibacter_acanthamoebae	OTU93	0.33	0	0.67	0	0	0	0
d__Bacteria	k__norank_	p__Actinobacteriota	c__Thermoleophilia	o__Solirubrobacterales	f__Solirubrobacteraceae	g__Conexibacter	s__uncultured_bacterium_g__Conexibacter	OTU2176	14	12.67	7.67	9	11.33	12.67	17.67
d__Bacteria	k__norank_	p__Actinobacteriota	c__Acidimicrobiia	o__unclassified_c__Acidimicrobiia	f__unclassified_c__Acidimicrobiia	g__unclassified_c__Acidimicrobiia	s__unclassified_c__Acidimicrobiia	OTU1399	0	0	0	0	0.33	0	0
d__Bacteria	k__norank_	p__Chloroflexi	c__Chloroflexia	o__Chloroflexales	f__Chloroflexaceae	g__Candidatus_Chloroploca	s__unclassified_g__Candidatus_Chloroploca	OTU1947	0	0	0.67	0.33	0.33	1.67	1.33
d__Bacteria	k__norank_	p__Actinobacteriota	c__Actinobacteria	o__Pseudonocardiales	f__Pseudonocardiaceae	g__Pseudonocardia	s__uncultured_bacterium_g__Pseudonocardia	OTU120	3	1.33	2	1	2	1.67	1
d__Bacteria	k__norank_	p__Actinobacteriota	c__Thermoleophilia	o__Solirubrobacterales	f__Solirubrobacteraceae	g__Conexibacter	s__unclassified_g__Conexibacter	OTU764	0.33	0.67	0.33	0.67	1	1	0
d__Bacteria	k__norank_	p__Proteobacteria	c__Alphaproteobacteria	o__unclassified_c__Alphaproteobacteria	f__unclassified_c__Alphaproteobacteria	g__unclassified_c__Alphaproteobacteria	s__unclassified_c__Alphaproteobacteria	OTU1691	0	0	0	0	0.67	0.67	0
d__Bacteria	k__norank_	p__Myxococcota	c__Polyangia	o__Polyangiales	f__Phaselicystidaceae	g__Phaselicystis	s__unclassified_g__Phaselicystis	OTU345	1.33	0.33	2	1.33	2.33	0.33	2
d__Bacteria	k__norank_	p__Actinobacteriota	c__unclassified_p__Actinobacteriota	o__unclassified_p__Actinobacteriota	f__unclassified_p__Actinobacteriota	g__unclassified_p__Actinobacteriota	s__unclassified_p__Actinobacteriota	OTU496	0.33	0.67	0.67	0.67	0	0.33	1.67
d__Bacteria	k__norank_	p__Proteobacteria	c__Alphaproteobacteria	o__unclassified_c__Alphaproteobacteria	f__unclassified_c__Alphaproteobacteria	g__unclassified_c__Alphaproteobacteria	s__unclassified_c__Alphaproteobacteria	OTU1324	6	4	7	8.67	7.33	7	10
d__Bacteria	k__norank_	p__Verrucomicrobiota	c__Verrucomicrobiae	o__Verrucomicrobiales	f__Verrucomicrobiaceae	g__Roseimicrobium	s__uncultured_Verrucomicrobia_bacterium_g__Roseimicrobium	OTU369	3.67	1	2	1.33	1	8.67	2.67
d__Bacteria	k__norank_	p__Proteobacteria	c__Alphaproteobacteria	o__Acetobacterales	f__Acetobacteraceae	g__unclassified_f__Acetobacteraceae	s__unclassified_f__Acetobacteraceae	OTU1449	5.67	5.33	7	6	9.33	3.67	3.33
d__Bacteria	k__norank_	p__Planctomycetota	c__Planctomycetes	o__Gemmatales	f__Gemmataceae	g__norank_f__Gemmataceae	s__unclassified_g__norank_f__Gemmataceae	OTU1527	2.33	1	1	3	1.67	0.33	1.33
d__Bacteria	k__norank_	p__Verrucomicrobiota	c__Verrucomicrobiae	o__Chthoniobacterales	f__01D2Z36	g__norank_f__01D2Z36	s__metagenome_g__norank_f__01D2Z36	OTU1504	1	2	0	0.33	0.33	1.33	0
d__Bacteria	k__norank_	p__Proteobacteria	c__Alphaproteobacteria	o__unclassified_c__Alphaproteobacteria	f__unclassified_c__Alphaproteobacteria	g__unclassified_c__Alphaproteobacteria	s__unclassified_c__Alphaproteobacteria	OTU2460	6.67	2.67	7	12.33	8.67	3.33	6.67
d__Bacteria	k__norank_	p__Actinobacteriota	c__Acidimicrobiia	o__IMCC26256	f__norank_o__IMCC26256	g__norank_f__norank_o__IMCC26256	s__unclassified_g__norank_f__norank_o__IMCC26256	OTU327	0.33	0	1.67	0.67	0.33	0.33	0.67
d__Bacteria	k__norank_	p__Firmicutes	c__Clostridia	o__Peptostreptococcales-Tissierellales	f__norank_o__Peptostreptococcales-Tissierellales	g__Alkaliphilus	s__uncultured_bacterium_g__Alkaliphilus	OTU1038	0	0	0.33	0	0	0	0
d__Bacteria	k__norank_	p__Verrucomicrobiota	c__Verrucomicrobiae	o__Opitutales	f__Opitutaceae	g__unclassified_f__Opitutaceae	s__unclassified_f__Opitutaceae	OTU64	0.67	0.33	0.67	0.33	0	0.33	0
d__Bacteria	k__norank_	p__Firmicutes	c__Bacilli	o__Paenibacillales	f__Paenibacillaceae	g__Paenibacillus	s__Paenibacillus_ihbetae	OTU167	1	0	2.67	2.67	2.33	2.67	4.33
d__Bacteria	k__norank_	p__Bacteroidota	c__Bacteroidia	o__Cytophagales	f__Amoebophilaceae	g__Candidatus_Amoebophilus	s__Candidatus_Amoebophilus_asiaticus	OTU620	0.67	2.67	1	1	2.67	0.67	1.67
d__Bacteria	k__norank_	p__Actinobacteriota	c__Thermoleophilia	o__Solirubrobacterales	f__67-14	g__norank_f__67-14	s__unclassified_g__norank_f__67-14	OTU47	0.33	0	0.67	0	0	0	0
d__Bacteria	k__norank_	p__Proteobacteria	c__Gammaproteobacteria	o__Burkholderiales	f__Oxalobacteraceae	g__Massilia	s__unclassified_g__Massilia	OTU806	8.67	96.33	5	6.67	9.67	12.67	11
d__Bacteria	k__norank_	p__Actinobacteriota	c__Actinobacteria	o__Micrococcales	f__Promicromonosporaceae	g__Promicromonospora	s__Promicromonospora_umidemergens	OTU748	247	330	439.33	298.67	377	524.67	477.67
d__Bacteria	k__norank_	p__Actinobacteriota	c__Actinobacteria	o__Micrococcales	f__Promicromonosporaceae	g__Cellulosimicrobium	s__Cellulosimicrobium_cellulans_g__Cellulosimicrobium	OTU1956	92.67	77	148.67	153.67	138.67	411	124
d__Bacteria	k__norank_	p__Bacteroidota	c__Bacteroidia	o__Chitinophagales	f__Chitinophagaceae	g__Flavisolibacter	s__unclassified_g__Flavisolibacter	OTU784	18	14.67	19.33	12	14.67	30.33	19.33
d__Bacteria	k__norank_	p__Firmicutes	c__Bacilli	o__Bacillales	f__Planococcaceae	g__Sporosarcina	s__Sporosarcina_luteola	OTU928	0	2	3	1.67	1.33	1	0.67
d__Bacteria	k__norank_	p__Firmicutes	c__Clostridia	o__Clostridiales	f__Clostridiaceae	g__Clostridium_sensu_stricto_13	s__Clostridium_argentinense	OTU1393	0	0.67	0.33	1	0.33	0.33	1
d__Bacteria	k__norank_	p__Acidobacteriota	c__Vicinamibacteria	o__Vicinamibacterales	f__Vicinamibacteraceae	g__Luteitalea	s__uncultured_bacterium_g__Luteitalea	OTU286	28	21	23.67	32.33	20	24.33	21.33
d__Bacteria	k__norank_	p__Proteobacteria	c__Gammaproteobacteria	o__Steroidobacterales	f__Steroidobacteraceae	g__Steroidobacter	s__unclassified_g__Steroidobacter	OTU2059	15.33	16	8.67	24	17	11.67	15.33
d__Bacteria	k__norank_	p__Actinobacteriota	c__Acidimicrobiia	o__norank_c__Acidimicrobiia	f__norank_o__norank_c__Acidimicrobiia	g__norank_f__norank_o__norank_c__Acidimicrobiia	s__uncultured_bacterium_g__norank_f__norank_o__norank_c__Acidimicrobiia	OTU1370	0	0	0	0.67	0	0	0.33
d__Bacteria	k__norank_	p__Actinobacteriota	c__Actinobacteria	o__Propionibacteriales	f__Nocardioidaceae	g__Nocardioides	s__unclassified_g__Nocardioides	OTU709	0	0.33	0	0	0	0	0.67
d__Bacteria	k__norank_	p__Proteobacteria	c__Alphaproteobacteria	o__norank_c__Alphaproteobacteria	f__norank_o__norank_c__Alphaproteobacteria	g__norank_f__norank_o__norank_c__Alphaproteobacteria	s__uncultured_forest_soil_bacterium_g__norank_f__norank	OTU569	22.67	19.33	20.33	38.67	23.67	19.67	32
d__Bacteria	k__norank_	p__Myxococcota	c__Polyangia	o__Polyangiales	f__Eel-36e1D6	g__norank_f__Eel-36e1D6	s__uncultured_bacterium_g__norank_f__Eel-36e1D6	OTU1517	6	6.67	6	3.67	2	2	4
d__Bacteria	k__norank_	p__Patescibacteria	c__Dojkabacteria	o__norank_c__Dojkabacteria	f__norank_o__norank_c__Dojkabacteria	g__norank_f__norank_o__norank_c__Dojkabacteria	s__uncultured_bacterium_g__norank_f__norank_o__norank_c__Dojkabacteria	OTU704	0	0.33	0	0.33	0.33	0.67	0
d__Bacteria	k__norank_	p__Chloroflexi	c__Chloroflexia	o__Chloroflexales	f__Roseiflexaceae	g__norank_f__Roseiflexaceae	s__uncultured_bacterium_g__norank_f__Roseiflexaceae	OTU629	0	0.67	0.33	0	0	0.33	0
d__Bacteria	k__norank_	p__Proteobacteria	c__Alphaproteobacteria	o__Tistrellales	f__Geminicoccaceae	g__Candidatus_Alysiosphaera	s__unclassified_g__Candidatus_Alysiosphaera	OTU1971	0.33	0.33	0	0	0	0	0
d__Bacteria	k__norank_	p__Actinobacteriota	c__Actinobacteria	o__Pseudonocardiales	f__Pseudonocardiaceae	g__Pseudonocardia	s__unclassified_g__Pseudonocardia	OTU1698	1	1	0.33	0	1	5	1.67
d__Bacteria	k__norank_	p__Chloroflexi	c__KD4-96	o__norank_c__KD4-96	f__norank_o__norank_c__KD4-96	g__norank_f__norank_o__norank_c__KD4-96	s__uncultured_bacterium_g__norank_f__norank_o__norank_c__KD4-96	OTU2072	1.67	1.67	2.67	0.33	1	1	3
d__Bacteria	k__norank_	p__Chloroflexi	c__KD4-96	o__norank_c__KD4-96	f__norank_o__norank_c__KD4-96	g__norank_f__norank_o__norank_c__KD4-96	s__unclassified_g__norank_f__norank_o__norank_c__KD4-96	OTU2273	0	0	0	0	0.33	0	0.67
d__Bacteria	k__norank_	p__Proteobacteria	c__Alphaproteobacteria	o__Elsterales	f__norank_o__Elsterales	g__norank_f__norank_o__Elsterales	s__uncultured_Alphaproteobacteria_bacterium_g__norank_f__norank_o__Elsterales	OTU1826	0.33	0	0	0	0	0.67	1
d__Bacteria	k__norank_	p__Bacteroidota	c__Rhodothermia	o__Rhodothermales	f__Rhodothermaceae	g__unclassified_f__Rhodothermaceae	s__unclassified_f__Rhodothermaceae	OTU978	1	1.33	0.67	0.33	2.67	2	1.67
d__Bacteria	k__norank_	p__Proteobacteria	c__Alphaproteobacteria	o__Rhizobiales	f__Methyloligellaceae	g__norank_f__Methyloligellaceae	s__metagenome_g__norank_f__Methyloligellaceae	OTU2206	10.67	8	6.67	6	10.67	4.67	14
d__Bacteria	k__norank_	p__Patescibacteria	c__Parcubacteria	o__unclassified_c__Parcubacteria	f__unclassified_c__Parcubacteria	g__unclassified_c__Parcubacteria	s__unclassified_c__Parcubacteria	OTU2080	0	0	0.33	0	0	0	0.33
d__Bacteria	k__norank_	p__Firmicutes	c__Bacilli	o__Paenibacillales	f__Paenibacillaceae	g__Paenibacillus	s__Paenibacillus_sp._R196	OTU902	0.33	0	0	0	0.33	0	0
d__Bacteria	k__norank_	p__Myxococcota	c__Polyangia	o__Polyangiales	f__Phaselicystidaceae	g__Phaselicystis	s__unclassified_g__Phaselicystis	OTU417	6.33	7.33	4	5.33	6	10	4.67
d__Bacteria	k__norank_	p__Proteobacteria	c__Gammaproteobacteria	o__unclassified_c__Gammaproteobacteria	f__unclassified_c__Gammaproteobacteria	g__unclassified_c__Gammaproteobacteria	s__unclassified_c__Gammaproteobacteria	OTU1610	17	13.67	17.33	32.33	59	29.67	22.33
d__Bacteria	k__norank_	p__Actinobacteriota	c__Actinobacteria	o__Micromonosporales	f__Micromonosporaceae	g__unclassified_f__Micromonosporaceae	s__unclassified_f__Micromonosporaceae	OTU398	3.67	1.67	3	1.67	2.33	2.33	1
d__Bacteria	k__norank_	p__Planctomycetota	c__Planctomycetes	o__Isosphaerales	f__Isosphaeraceae	g__Tundrisphaera	s__uncultured_bacterium_g__Tundrisphaera	OTU1944	1.33	0	0	0.33	0	1	0.67
d__Bacteria	k__norank_	p__Bdellovibrionota	c__Oligoflexia	o__Oligoflexales	f__norank_o__Oligoflexales	g__norank_f__norank_o__Oligoflexales	s__unclassified_g__norank_f__norank_o__Oligoflexales	OTU270	2.67	7.33	2.67	2.67	3.67	1.67	4.67
d__Bacteria	k__norank_	p__Chloroflexi	c__Chloroflexia	o__Thermomicrobiales	f__JG30-KF-CM45	g__norank_f__JG30-KF-CM45	s__uncultured_Chloroflexi_bacterium_g__norank_f__JG30-KF-CM45	OTU2161	0.33	0.67	1.67	0.33	0.33	1	1.67
d__Bacteria	k__norank_	p__Firmicutes	c__Clostridia	o__Caldicoprobacterales	f__Caldicoprobacteraceae	g__Caldicoprobacter	s__uncultured_bacterium_g__Caldicoprobacter	OTU1288	0	0	1	0.33	0	0	0
d__Bacteria	k__norank_	p__Bacteroidota	c__Bacteroidia	o__Chitinophagales	f__Chitinophagaceae	g__Terrimonas	s__uncultured_bacterium_g__Terrimonas	OTU1767	3	2.33	5.67	5.33	5.33	2	5.67
d__Bacteria	k__norank_	p__Firmicutes	c__Bacilli	o__Paenibacillales	f__Paenibacillaceae	g__Paenibacillus	s__Paenibacillus_sp._JDR-2	OTU372	43.67	27.33	60.33	54.67	71.33	38.33	41.33
d__Bacteria	k__norank_	p__Proteobacteria	c__Alphaproteobacteria	o__Rhizobiales	f__Xanthobacteraceae	g__unclassified_f__Xanthobacteraceae	s__unclassified_f__Xanthobacteraceae	OTU1455	2.33	1	2	2.33	3.33	4.33	2.33
d__Bacteria	k__norank_	p__Planctomycetota	c__Phycisphaerae	o__Phycisphaerales	f__Phycisphaeraceae	g__norank_f__Phycisphaeraceae	s__uncultured_bacterium_g__norank_f__Phycisphaeraceae	OTU649	0.67	0.33	0	1	0.33	0.33	0
d__Bacteria	k__norank_	p__Firmicutes	c__Bacilli	o__Bacillales	f__Bacillaceae	g__Virgibacillus	s__unclassified_g__Virgibacillus	OTU1485	0	0	0	3.67	0	0	0
d__Bacteria	k__norank_	p__Actinobacteriota	c__Thermoleophilia	o__Solirubrobacterales	f__67-14	g__norank_f__67-14	s__uncultured_bacterium_g__norank_f__67-14	OTU2014	0	0.33	0	0.67	0	0	0
d__Bacteria	k__norank_	p__Myxococcota	c__Polyangia	o__Haliangiales	f__Haliangiaceae	g__Haliangium	s__uncultured_bacterium_g__Haliangium	OTU356	10.33	9.67	9	7.33	14	8.67	8
d__Bacteria	k__norank_	p__Actinobacteriota	c__MB-A2-108	o__norank_c__MB-A2-108	f__norank_o__norank_c__MB-A2-108	g__norank_f__norank_o__norank_c__MB-A2-108	s__unclassified_g__norank_f__norank_o__norank_c__MB-A2-108	OTU1705	1.33	1.33	1	1	2.67	0.33	1
d__Bacteria	k__norank_	p__Chloroflexi	c__Chloroflexia	o__Thermomicrobiales	f__JG30-KF-CM45	g__norank_f__JG30-KF-CM45	s__unclassified_g__norank_f__JG30-KF-CM45	OTU1882	1.33	0.67	0.67	0	0.67	1.67	0.67
d__Bacteria	k__norank_	p__Proteobacteria	c__Gammaproteobacteria	o__Steroidobacterales	f__Steroidobacteraceae	g__Steroidobacter	s__unclassified_g__Steroidobacter	OTU901	1	2	1.67	2	1	3	1.67
d__Bacteria	k__norank_	p__Bdellovibrionota	c__Bdellovibrionia	o__Bacteriovoracales	f__Bacteriovoracaceae	g__Peredibacter	s__unclassified_g__Peredibacter	OTU1029	2.33	3	2	6.33	0.67	2	2.67
d__Bacteria	k__norank_	p__Myxococcota	c__Myxococcia	o__Myxococcales	f__Vulgatibacteraceae	g__Vulgatibacter	s__Vulgatibacter_sp.	OTU1489	0	0	0	0.33	0	0	0
d__Bacteria	k__norank_	p__Chloroflexi	c__Chloroflexia	o__Thermomicrobiales	f__JG30-KF-CM45	g__norank_f__JG30-KF-CM45	s__uncultured_bacterium_g__norank_f__JG30-KF-CM45	OTU158	4.67	2.33	5	2	6.67	3	5
d__Bacteria	k__norank_	p__Proteobacteria	c__Gammaproteobacteria	o__unclassified_c__Gammaproteobacteria	f__unclassified_c__Gammaproteobacteria	g__unclassified_c__Gammaproteobacteria	s__unclassified_c__Gammaproteobacteria	OTU824	0	0	0.67	0	0	0	0
d__Bacteria	k__norank_	p__Proteobacteria	c__Alphaproteobacteria	o__Azospirillales	f__Azospirillaceae	g__Desertibacter	s__unclassified_g__Desertibacter	OTU2024	0	1.33	0	1	0	0.33	0.33
d__Bacteria	k__norank_	p__Myxococcota	c__Myxococcia	o__Myxococcales	f__Myxococcaceae	g__Myxococcus	s__Myxococcus_fulvus_g__Myxococcus	OTU432	10.33	9.67	17.33	22	31.33	29.33	15
d__Bacteria	k__norank_	p__Bacteroidota	c__Bacteroidia	o__Cytophagales	f__Spirosomaceae	g__Larkinella	s__uncultured_bacterium_g__Larkinella	OTU1910	0	0	1	0	0	0.33	0
d__Bacteria	k__norank_	p__Firmicutes	c__Bacilli	o__Bacillales	f__Bacillaceae	g__Oceanobacillus	s__uncultured_bacterium_g__Oceanobacillus	OTU373	0.67	0.67	0.67	1.67	0	1.33	1
d__Bacteria	k__norank_	p__Actinobacteriota	c__Actinobacteria	o__Propionibacteriales	f__Nocardioidaceae	g__Nocardioides	s__unclassified_g__Nocardioides	OTU1609	238.67	240.67	245.67	327.67	200	184.33	242.67
d__Bacteria	k__norank_	p__Methylomirabilota	c__Methylomirabilia	o__Rokubacteriales	f__WX65	g__norank_f__WX65	s__uncultured_bacterium_g__norank_f__WX65	OTU621	0	0.67	0.33	0.33	0.67	0	0
d__Bacteria	k__norank_	p__Actinobacteriota	c__Thermoleophilia	o__Solirubrobacterales	f__Solirubrobacteraceae	g__Conexibacter	s__metagenome_g__Conexibacter	OTU2142	1	0	0.33	0	0.67	0	1
d__Bacteria	k__norank_	p__Patescibacteria	c__Saccharimonadia	o__Saccharimonadales	f__norank_o__Saccharimonadales	g__norank_f__norank_o__Saccharimonadales	s__unclassified_g__norank_f__norank_o__Saccharimonadales	OTU1993	1.33	1.33	2.67	2	1.67	1.33	1
d__Bacteria	k__norank_	p__Bacteroidota	c__Bacteroidia	o__Chitinophagales	f__Chitinophagaceae	g__Pseudoflavitalea	s__unclassified_g__Pseudoflavitalea	OTU183	0.67	0.33	0	0.67	0	0	0.33
d__Bacteria	k__norank_	p__Proteobacteria	c__Alphaproteobacteria	o__Rhizobiales	f__Rhizobiaceae	g__Allorhizobium-Neorhizobium-Pararhizobium-Rhizobium	s__unclassified_g__Allorhizobium-Neorhizobium-Pararhizobium-Rhizobium	OTU768	121.67	349.33	124.33	126.33	125.67	155	109
d__Bacteria	k__norank_	p__Actinobacteriota	c__Thermoleophilia	o__Gaiellales	f__norank_o__Gaiellales	g__norank_f__norank_o__Gaiellales	s__uncultured_Rubrobacteria_bacterium_g__norank	OTU1935	5.67	7.67	7	2.33	5.33	6.67	10
d__Bacteria	k__norank_	p__Firmicutes	c__Bacilli	o__Paenibacillales	f__Paenibacillaceae	g__Paenibacillus	s__unclassified_g__Paenibacillus	OTU1053	0	0.33	0.33	0	0	0	0
d__Bacteria	k__norank_	p__Chloroflexi	c__Chloroflexia	o__Thermomicrobiales	f__JG30-KF-CM45	g__norank_f__JG30-KF-CM45	s__uncultured_Chloroflexi_bacterium_g__norank_f__JG30-KF-CM45	OTU1334	5	5.67	6.33	3	5.67	7.67	10
d__Bacteria	k__norank_	p__Gemmatimonadota	c__Gemmatimonadetes	o__Gemmatimonadales	f__Gemmatimonadaceae	g__norank_f__Gemmatimonadaceae	s__uncultured_Gemmatimonadetes_bacterium_g__norank_f__Gemmatimonadaceae	OTU1693	31	35.33	38.67	17	30.67	17.67	18.67
d__Bacteria	k__norank_	p__Actinobacteriota	c__Actinobacteria	o__Micrococcales	f__Brevibacteriaceae	g__Brevibacterium	s__Brevibacterium_sp._g__Brevibacterium	OTU1083	0	1	3.33	0.33	0	0	0
d__Bacteria	k__norank_	p__Myxococcota	c__Polyangia	o__Nannocystales	f__Nannocystaceae	g__norank_f__Nannocystaceae	s__uncultured_bacterium_g__norank_f__Nannocystaceae	OTU894	0.33	0	0.33	0.33	0	0.33	0
d__Bacteria	k__norank_	p__Bacteroidota	c__Bacteroidia	o__Chitinophagales	f__Saprospiraceae	g__norank_f__Saprospiraceae	s__uncultured_soil_bacterium_g__norank_f__Saprospiraceae	OTU1308	7	3.67	8.33	5.67	10	5.67	6.33
d__Bacteria	k__norank_	p__Chloroflexi	c__Anaerolineae	o__SBR1031	f__norank_o__SBR1031	g__norank_f__norank_o__SBR1031	s__uncultured_bacterium_g__norank_f__norank_o__SBR1031	OTU898	5	2	9.67	9	10.33	7	6
d__Bacteria	k__norank_	p__Proteobacteria	c__Gammaproteobacteria	o__Steroidobacterales	f__Steroidobacteraceae	g__norank_f__Steroidobacteraceae	s__uncultured_soil_bacterium_g__norank_f__Steroidobacteraceae	OTU890	0	0.33	0.67	0	0	0	0.33
d__Bacteria	k__norank_	p__Actinobacteriota	c__Actinobacteria	o__Micromonosporales	f__Micromonosporaceae	g__Catelliglobosispora	s__unclassified_g__Catelliglobosispora	OTU1591	1.67	1.67	0.67	0.67	1.33	1	2.33
d__Bacteria	k__norank_	p__Acidobacteriota	c__Vicinamibacteria	o__Vicinamibacterales	f__norank_o__Vicinamibacterales	g__norank_f__norank_o__Vicinamibacterales	s__unclassified_g__norank_f__norank_o__Vicinamibacterales	OTU309	2	1	1	0.67	1	1.67	1.33
d__Bacteria	k__norank_	p__Verrucomicrobiota	c__Chlamydiae	o__Chlamydiales	f__Parachlamydiaceae	g__unclassified_f__Parachlamydiaceae	s__unclassified_f__Parachlamydiaceae	OTU812	0	0	0	0.33	0	0	0
d__Bacteria	k__norank_	p__Proteobacteria	c__Gammaproteobacteria	o__Xanthomonadales	f__Xanthomonadaceae	g__Arenimonas	s__uncultured_Xanthomonadaceae_bacterium_g__Arenimonas	OTU930	60.33	61.33	46.67	46.33	59	41	42.67
d__Bacteria	k__norank_	p__Acidobacteriota	c__Vicinamibacteria	o__Vicinamibacterales	f__norank_o__Vicinamibacterales	g__norank_f__norank_o__Vicinamibacterales	s__unclassified_g__norank_f__norank_o__Vicinamibacterales	OTU300	4.67	3.33	1	4.67	4.33	3.67	7.67
d__Bacteria	k__norank_	p__Proteobacteria	c__Gammaproteobacteria	o__Xanthomonadales	f__Xanthomonadaceae	g__Lysobacter	s__Lysobacter_soli	OTU808	26	57.33	25.67	23.33	29.33	37.67	35.33
d__Bacteria	k__norank_	p__Bacteroidota	c__Bacteroidia	o__Chitinophagales	f__Chitinophagaceae	g__Cnuella	s__uncultured_bacterium_g__Cnuella	OTU1948	0.33	0.67	2	0.33	1	3	0.67
d__Bacteria	k__norank_	p__Firmicutes	c__Desulfotomaculia	o__Desulfotomaculales	f__norank_o__Desulfotomaculales	g__Desulfohalotomaculum	s__unclassified_g__Desulfohalotomaculum	OTU834	0.33	0	1	0.33	2.33	0.67	0.67
d__Bacteria	k__norank_	p__Chloroflexi	c__TK10	o__norank_c__TK10	f__norank_o__norank_c__TK10	g__norank_f__norank_o__norank_c__TK10	s__unclassified_g__norank_f__norank_o__norank_c__TK10	OTU1328	7	4.67	2	4.33	6	2.67	4
d__Bacteria	k__norank_	p__Proteobacteria	c__Gammaproteobacteria	o__Legionellales	f__Legionellaceae	g__Legionella	s__uncultured_bacterium_g__Legionella	OTU850	2.33	4	5	5.67	2	4.33	3.33
d__Bacteria	k__norank_	p__Verrucomicrobiota	c__Verrucomicrobiae	o__Pedosphaerales	f__Pedosphaeraceae	g__norank_f__Pedosphaeraceae	s__unclassified_g__norank_f__Pedosphaeraceae	OTU351	1.67	0.67	0.33	1.33	1.67	1	0.33
d__Bacteria	k__norank_	p__Myxococcota	c__Myxococcia	o__Myxococcales	f__27F-1492R	g__norank_f__27F-1492R	s__uncultured_bacterium_g__norank_f__27F-1492R	OTU1867	1.33	1.33	1	6.67	2.33	0.33	1
d__Bacteria	k__norank_	p__Proteobacteria	c__Alphaproteobacteria	o__Rhizobiales	f__Methyloligellaceae	g__Methyloceanibacter	s__uncultured_bacterium_g__Methyloceanibacter	OTU1475	12	4.67	10.67	15	15.33	8	13.67
d__Bacteria	k__norank_	p__Gemmatimonadota	c__Gemmatimonadetes	o__Gemmatimonadales	f__Gemmatimonadaceae	g__Gemmatimonas	s__unclassified_g__Gemmatimonas	OTU1639	0.33	0	0	0	0.33	0	0.33
d__Bacteria	k__norank_	p__Acidobacteriota	c__Blastocatellia	o__Pyrinomonadales	f__Pyrinomonadaceae	g__RB41	s__uncultured_bacterium_g__RB41	OTU1869	1.33	0.33	0	0	0.67	0.33	1
d__Bacteria	k__norank_	p__Proteobacteria	c__Gammaproteobacteria	o__Xanthomonadales	f__Xanthomonadaceae	g__unclassified_f__Xanthomonadaceae	s__unclassified_f__Xanthomonadaceae	OTU967	6.67	11.33	7.33	6	7.67	7.67	12.33
d__Bacteria	k__norank_	p__Methylomirabilota	c__Methylomirabilia	o__Rokubacteriales	f__norank_o__Rokubacteriales	g__norank_f__norank_o__Rokubacteriales	s__uncultured_bacterium_g__norank_f__norank_o__Rokubacteriales	OTU287	2	2.67	0.67	0.33	1.33	0.33	1
d__Bacteria	k__norank_	p__Actinobacteriota	c__Acidimicrobiia	o__IMCC26256	f__norank_o__IMCC26256	g__norank_f__norank_o__IMCC26256	s__unclassified_g__norank_f__norank_o__IMCC26256	OTU1158	0	0	0.33	0	0	0	0
d__Bacteria	k__norank_	p__Actinobacteriota	c__MB-A2-108	o__norank_c__MB-A2-108	f__norank_o__norank_c__MB-A2-108	g__norank_f__norank_o__norank_c__MB-A2-108	s__uncultured_bacterium_g__norank_f__norank_o__norank_c__MB-A2-108	OTU371	0.33	1	0.67	0	0.33	0.33	0.67
d__Bacteria	k__norank_	p__Nitrospirota	c__Nitrospiria	o__Nitrospirales	f__Nitrospiraceae	g__Nitrospira	s__unclassified_g__Nitrospira	OTU706	0	0.33	0	0	0	0	0
d__Bacteria	k__norank_	p__Proteobacteria	c__Alphaproteobacteria	o__Acetobacterales	f__Acetobacteraceae	g__Craurococcus-Caldovatus	s__uncultured_bacterium_g__Craurococcus-Caldovatus	OTU2212	0	0.33	0.67	0.33	0	0	0.33
d__Bacteria	k__norank_	p__Proteobacteria	c__Alphaproteobacteria	o__norank_c__Alphaproteobacteria	f__norank_o__norank_c__Alphaproteobacteria	g__norank_f__norank_o__norank_c__Alphaproteobacteria	s__uncultured_Rhodobacteraceae_bacterium_g__norank	OTU2445	8.67	7.67	5	6.67	15	4	15.33
d__Bacteria	k__norank_	p__Actinobacteriota	c__Acidimicrobiia	o__Microtrichales	f__Microtrichaceae	g__norank_f__Microtrichaceae	s__uncultured_actinobacterium_g__norank_f__Microtrichaceae	OTU527	6	8.67	2.67	4.33	3.67	6	7
d__Bacteria	k__norank_	p__Actinobacteriota	c__Actinobacteria	o__Micromonosporales	f__Micromonosporaceae	g__unclassified_f__Micromonosporaceae	s__unclassified_f__Micromonosporaceae	OTU1126	2.67	2.67	3.33	3	2.33	2.33	5
d__Bacteria	k__norank_	p__Bdellovibrionota	c__Oligoflexia	o__0319-6G20	f__norank_o__0319-6G20	g__norank_f__norank_o__0319-6G20	s__metagenome_g__norank_f__norank_o__0319-6G20	OTU2359	0	0	0	0	0	0	0.67
d__Bacteria	k__norank_	p__Firmicutes	c__Bacilli	o__Bacillales	f__Planococcaceae	g__Domibacillus	s__uncultured_bacterium_g__Domibacillus	OTU966	9.33	0.67	1	4	2.33	0.67	2
d__Bacteria	k__norank_	p__Actinobacteriota	c__Thermoleophilia	o__Solirubrobacterales	f__67-14	g__norank_f__67-14	s__uncultured_actinobacterium_g__norank_f__67-14	OTU839	0	0	0	0	0.67	0.33	0.67
d__Bacteria	k__norank_	p__Chloroflexi	c__Chloroflexia	o__Thermomicrobiales	f__AKYG1722	g__norank_f__AKYG1722	s__uncultured_bacterium_g__norank_f__AKYG1722	OTU458	1	2	2	0.67	1.67	0	1.33
d__Bacteria	k__norank_	p__Deinococcota	c__Deinococci	o__Deinococcales	f__Deinococcaceae	g__Deinococcus	s__unclassified_g__Deinococcus	OTU1923	0	0	0	0	0	2.33	0
d__Bacteria	k__norank_	p__Acidobacteriota	c__Vicinamibacteria	o__Vicinamibacterales	f__Vicinamibacteraceae	g__norank_f__Vicinamibacteraceae	s__uncultured_Acidobacteria_bacterium_g__norank_f__Vicinamibacteraceae	OTU160	1.67	1.67	2.33	1.33	2.33	2.67	2
d__Bacteria	k__norank_	p__Planctomycetota	c__OM190	o__norank_c__OM190	f__norank_o__norank_c__OM190	g__norank_f__norank_o__norank_c__OM190	s__uncultured_bacterium_g__norank_f__norank_o__norank_c__OM190	OTU908	6.33	6.67	7.67	11.67	6.67	6	3
d__Bacteria	k__norank_	p__Myxococcota	c__Polyangia	o__Polyangiales	f__BIrii41	g__norank_f__BIrii41	s__uncultured_bacterium_g__norank_f__BIrii41	OTU81	0.33	1	0	0	0.33	1	0.67
d__Bacteria	k__norank_	p__Acidobacteriota	c__Vicinamibacteria	o__Vicinamibacterales	f__norank_o__Vicinamibacterales	g__norank_f__norank_o__Vicinamibacterales	s__uncultured_Acidobacteriales_bacterium_g__norank_f__norank_o__Vicinamibacterales	OTU641	0.33	1.67	0	0	0.33	0.33	0
d__Bacteria	k__norank_	p__Proteobacteria	c__Alphaproteobacteria	o__Rhizobiales	f__Xanthobacteraceae	g__unclassified_f__Xanthobacteraceae	s__unclassified_f__Xanthobacteraceae	OTU1331	54	56	52	68.67	85.67	67	62
d__Bacteria	k__norank_	p__Patescibacteria	c__unclassified_p__Patescibacteria	o__unclassified_p__Patescibacteria	f__unclassified_p__Patescibacteria	g__unclassified_p__Patescibacteria	s__unclassified_p__Patescibacteria	OTU1973	0	0	0	0.33	0	0.33	0
d__Bacteria	k__norank_	p__Myxococcota	c__Polyangia	o__Polyangiales	f__Sandaracinaceae	g__Sandaracinus	s__uncultured_delta_proteobacterium_g__Sandaracinus	OTU228	19.67	29	16.33	15.67	13.67	14	13.33
d__Bacteria	k__norank_	p__Proteobacteria	c__Gammaproteobacteria	o__Legionellales	f__Legionellaceae	g__Legionella	s__unclassified_g__Legionella	OTU954	10	0.67	1.67	1.67	1	5	1.33
d__Bacteria	k__norank_	p__Planctomycetota	c__Planctomycetes	o__norank_c__Planctomycetes	f__norank_o__norank_c__Planctomycetes	g__norank_f__norank_o__norank_c__Planctomycetes	s__uncultured_planctomycete_g__norank_f__norank_o__norank_c__Planctomycetes	OTU653	2.33	3	0.67	1.67	1	0	0.33
d__Bacteria	k__norank_	p__Proteobacteria	c__Alphaproteobacteria	o__Tistrellales	f__Geminicoccaceae	g__Geminicoccus	s__uncultured_bacterium_g__Geminicoccus	OTU1268	1.67	2.67	1.67	3	3.67	3.67	1
d__Bacteria	k__norank_	p__Bacteroidota	c__Bacteroidia	o__Cytophagales	f__Cyclobacteriaceae	g__norank_f__Cyclobacteriaceae	s__unclassified_g__norank_f__Cyclobacteriaceae	OTU147	0.67	0	0.33	0	0	0	0
d__Bacteria	k__norank_	p__Proteobacteria	c__Alphaproteobacteria	o__Rhodobacterales	f__Rhodobacteraceae	g__unclassified_f__Rhodobacteraceae	s__unclassified_f__Rhodobacteraceae	OTU176	0.33	0	0	0	0	0	0.33
d__Bacteria	k__norank_	p__Proteobacteria	c__Gammaproteobacteria	o__Enterobacterales	f__Erwiniaceae	g__Pantoea	s__unclassified_g__Pantoea	OTU745	0.33	1.67	2.33	1	0.33	0	0
d__Bacteria	k__norank_	p__Chloroflexi	c__AD3	o__norank_c__AD3	f__norank_o__norank_c__AD3	g__norank_f__norank_o__norank_c__AD3	s__unclassified_g__norank_f__norank_o__norank_c__AD3	OTU355	0	0	0	0	0	0	0.33
d__Bacteria	k__norank_	p__Chloroflexi	c__Dehalococcoidia	o__S085	f__norank_o__S085	g__norank_f__norank_o__S085	s__unclassified_g__norank_f__norank_o__S085	OTU334	0.33	0	0.67	0.33	0.33	0.33	0.33
d__Bacteria	k__norank_	p__Proteobacteria	c__Alphaproteobacteria	o__Rhodospirillales	f__Magnetospiraceae	g__norank_f__Magnetospiraceae	s__unclassified_g__norank_f__Magnetospiraceae	OTU1146	0.67	0	1.33	1	1.67	1	2
d__Bacteria	k__norank_	p__Actinobacteriota	c__Acidimicrobiia	o__Microtrichales	f__norank_o__Microtrichales	g__norank_f__norank_o__Microtrichales	s__unclassified_g__norank_f__norank_o__Microtrichales	OTU1306	0	0	0	0	0	0.33	0
d__Bacteria	k__norank_	p__Acidobacteriota	c__Vicinamibacteria	o__Vicinamibacterales	f__Vicinamibacteraceae	g__norank_f__Vicinamibacteraceae	s__unclassified_g__norank_f__Vicinamibacteraceae	OTU917	1	0.33	5	0.33	1.67	0.67	1.67
d__Bacteria	k__norank_	p__Acidobacteriota	c__Vicinamibacteria	o__Vicinamibacterales	f__norank_o__Vicinamibacterales	g__norank_f__norank_o__Vicinamibacterales	s__uncultured_Acidobacteriaceae_bacterium_g__norank_f__norank_o__Vicinamibacterales	OTU297	3	2	2.33	2.33	1	1.33	1.33
d__Bacteria	k__norank_	p__Planctomycetota	c__BD7-11	o__norank_c__BD7-11	f__norank_o__norank_c__BD7-11	g__norank_f__norank_o__norank_c__BD7-11	s__uncultured_bacterium_g__norank_f__norank_o__norank_c__BD7-11	OTU1362	8.33	2.33	2.67	9.67	5.33	2.33	4.33
d__Bacteria	k__norank_	p__Chloroflexi	c__Chloroflexia	o__Thermomicrobiales	f__AKYG1722	g__norank_f__AKYG1722	s__uncultured_bacterium_g__norank_f__AKYG1722	OTU1340	1.67	1	2.33	4.33	0.67	0.67	3
d__Bacteria	k__norank_	p__Patescibacteria	c__Parcubacteria	o__norank_c__Parcubacteria	f__norank_o__norank_c__Parcubacteria	g__norank_f__norank_o__norank_c__Parcubacteria	s__uncultured_bacterium_g__norank_f__norank_o__norank_c__Parcubacteria	OTU1225	0	0	0.67	0.33	1	0	0
d__Bacteria	k__norank_	p__Patescibacteria	c__Parcubacteria	o__norank_c__Parcubacteria	f__norank_o__norank_c__Parcubacteria	g__norank_f__norank_o__norank_c__Parcubacteria	s__uncultured_bacterium_g__norank_f__norank_o__norank_c__Parcubacteria	OTU1226	2	0.33	0	0.33	3.67	1	0
d__Bacteria	k__norank_	p__Proteobacteria	c__Alphaproteobacteria	o__Rhizobiales	f__Methyloligellaceae	g__norank_f__Methyloligellaceae	s__Methyloceanibacter_sp.	OTU2381	47.33	47.67	52	66	83.33	28	44.67
d__Bacteria	k__norank_	p__Proteobacteria	c__Alphaproteobacteria	o__Rhodobacterales	f__Rhodobacteraceae	g__Limibaculum	s__unclassified_g__Limibaculum	OTU2368	0	0	0	1	0	0	0.33
d__Bacteria	k__norank_	p__Bacteroidota	c__Bacteroidia	o__Cytophagales	f__Cytophagaceae	g__Rhodocytophaga	s__uncultured_Bacteroidetes_bacterium_g__Rhodocytophaga	OTU747	0.67	2.67	0.33	0	0.33	0	0
d__Bacteria	k__norank_	p__Firmicutes	c__Bacilli	o__Paenibacillales	f__Paenibacillaceae	g__Paenibacillus	s__Paenibacillus_barengoltzii	OTU1864	29.33	21	47.33	31.67	56	53	30.33
d__Bacteria	k__norank_	p__Bacteroidota	c__Bacteroidia	o__Cytophagales	f__Hymenobacteraceae	g__Pontibacter	s__Cytophagaceae_bacterium_UDD1	OTU592	14	66.67	0.67	26.67	8	17.67	5.33
d__Bacteria	k__norank_	p__Bdellovibrionota	c__Bdellovibrionia	o__Bdellovibrionales	f__Bdellovibrionaceae	g__Bdellovibrio	s__metagenome_g__Bdellovibrio	OTU2291	0	0	1	0.33	0.33	0.67	1
d__Bacteria	k__norank_	p__Proteobacteria	c__Alphaproteobacteria	o__Sphingomonadales	f__Sphingomonadaceae	g__Sphingoaurantiacus	s__uncultured_bacterium_g__Sphingoaurantiacus	OTU2041	22.33	30.33	29	18	22.67	12	20
d__Bacteria	k__norank_	p__Gemmatimonadota	c__BD2-11_terrestrial_group	o__norank_c__BD2-11_terrestrial_group	f__norank_o__norank_c__BD2-11_terrestrial_group	g__norank_f__norank_o__norank_c__BD2-11_terrestrial_group	s__metagenome_g__norank_f__norank_o__norank_c__BD2-11_terrestrial_group	OTU1719	1	0	1	1.33	3	0	0.67
d__Bacteria	k__norank_	p__Patescibacteria	c__Saccharimonadia	o__Saccharimonadales	f__unclassified_o__Saccharimonadales	g__unclassified_o__Saccharimonadales	s__unclassified_o__Saccharimonadales	OTU1185	0	0.33	1	0.33	0	0	1
d__Bacteria	k__norank_	p__Gemmatimonadota	c__S0134_terrestrial_group	o__norank_c__S0134_terrestrial_group	f__norank_o__norank_c__S0134_terrestrial_group	g__norank_f__norank_o__norank_c__S0134_terrestrial_group	s__uncultured_bacterium_g__norank_f__norank_o__norank_c__S0134_terrestrial_group	OTU2079	63	30	29.67	72.33	56.33	36.33	72.67
d__Bacteria	k__norank_	p__Chloroflexi	c__Chloroflexia	o__Thermomicrobiales	f__JG30-KF-CM45	g__norank_f__JG30-KF-CM45	s__unclassified_g__norank_f__JG30-KF-CM45	OTU1898	0	0.67	0.33	0	0	0.67	0
d__Bacteria	k__norank_	p__Actinobacteriota	c__Acidimicrobiia	o__norank_c__Acidimicrobiia	f__norank_o__norank_c__Acidimicrobiia	g__norank_f__norank_o__norank_c__Acidimicrobiia	s__uncultured_bacterium_g__norank_f__norank_o__norank_c__Acidimicrobiia	OTU1747	6.67	2.67	5.67	3.67	5	4.33	6.67
d__Bacteria	k__norank_	p__Actinobacteriota	c__Actinobacteria	o__Streptosporangiales	f__norank_o__Streptosporangiales	g__norank_f__norank_o__Streptosporangiales	s__uncultured_bacterium_g__norank_f__norank_o__Streptosporangiales	OTU2334	1.33	0.33	2.67	2	2.67	0.33	1.33
d__Bacteria	k__norank_	p__Firmicutes	c__Bacilli	o__Paenibacillales	f__Paenibacillaceae	g__Paenibacillus	s__Paenibacillus_rigui	OTU2261	6.33	4.67	1.67	2.67	1.33	1	1.67
d__Bacteria	k__norank_	p__Actinobacteriota	c__Acidimicrobiia	o__Microtrichales	f__Ilumatobacteraceae	g__norank_f__Ilumatobacteraceae	s__uncultured_bacterium_g__norank_f__Ilumatobacteraceae	OTU2144	0.33	0	0.33	0.67	2	0	1.33
d__Bacteria	k__norank_	p__Patescibacteria	c__Saccharimonadia	o__Saccharimonadales	f__norank_o__Saccharimonadales	g__norank_f__norank_o__Saccharimonadales	s__uncultured_gamma_proteobacterium_g__norank_f__norank_o__Saccharimonadales	OTU1559	2	1	7	0.67	4	1.33	1.67
d__Bacteria	k__norank_	p__Myxococcota	c__Polyangia	o__Polyangiales	f__BIrii41	g__norank_f__BIrii41	s__uncultured_bacterium_g__norank_f__BIrii41	OTU470	2	4	4.33	2	5	5	2.67
d__Bacteria	k__norank_	p__Gemmatimonadota	c__BD2-11_terrestrial_group	o__norank_c__BD2-11_terrestrial_group	f__norank_o__norank_c__BD2-11_terrestrial_group	g__norank_f__norank_o__norank_c__BD2-11_terrestrial_group	s__metagenome_g__norank_f__norank_o__norank_c__BD2-11_terrestrial_group	OTU68	4.67	4.33	1.67	1	2.33	1	0.67
d__Bacteria	k__norank_	p__Actinobacteriota	c__MB-A2-108	o__norank_c__MB-A2-108	f__norank_o__norank_c__MB-A2-108	g__norank_f__norank_o__norank_c__MB-A2-108	s__uncultured_bacterium_g__norank_f__norank_o__norank_c__MB-A2-108	OTU1793	0	1.67	0	0	0	0.33	0
d__Bacteria	k__norank_	p__Actinobacteriota	c__MB-A2-108	o__norank_c__MB-A2-108	f__norank_o__norank_c__MB-A2-108	g__norank_f__norank_o__norank_c__MB-A2-108	s__uncultured_bacterium_g__norank_f__norank_o__norank_c__MB-A2-108	OTU719	0.33	1.33	0	0	0.33	0	0
d__Bacteria	k__norank_	p__Proteobacteria	c__Alphaproteobacteria	o__Rhizobiales	f__Rhizobiaceae	g__Allorhizobium-Neorhizobium-Pararhizobium-Rhizobium	s__unclassified_g__Allorhizobium-Neorhizobium-Pararhizobium-Rhizobium	OTU1129	0	0.67	1	0	0	0.33	0
d__Bacteria	k__norank_	p__Proteobacteria	c__Gammaproteobacteria	o__Legionellales	f__Legionellaceae	g__Legionella	s__unclassified_g__Legionella	OTU827	0.33	0	0.67	1	2	1	1
d__Bacteria	k__norank_	p__Patescibacteria	c__Microgenomatia	o__Candidatus_Pacebacteria	f__norank_o__Candidatus_Pacebacteria	g__norank_f__norank_o__Candidatus_Pacebacteria	s__uncultured_bacterium_g__norank_f__norank_o__Candidatus_Pacebacteria	OTU883	0.67	0	0	0.33	0	0	0.33
d__Bacteria	k__norank_	p__Patescibacteria	c__Gracilibacteria	o__Candidatus_Peribacteria	f__norank_o__Candidatus_Peribacteria	g__norank_f__norank_o__Candidatus_Peribacteria	s__metagenome_g__norank_f__norank_o__Candidatus_Peribacteria	OTU2035	1	0	1	3.67	1.33	4	1.33
d__Bacteria	k__norank_	p__Bacteroidota	c__Bacteroidia	o__Flavobacteriales	f__Flavobacteriaceae	g__Flavobacterium	s__unclassified_g__Flavobacterium	OTU1510	0.33	0	0.33	0.33	0	2.33	0.33
d__Bacteria	k__norank_	p__Proteobacteria	c__Gammaproteobacteria	o__R7C24	f__norank_o__R7C24	g__norank_f__norank_o__R7C24	s__uncultured_bacterium_g__norank_f__norank_o__R7C24	OTU611	0	1	0	0	0	0	0
d__Bacteria	k__norank_	p__Actinobacteriota	c__Actinobacteria	o__Streptomycetales	f__Streptomycetaceae	g__Streptomyces	s__unclassified_g__Streptomyces	OTU1043	1.33	0.33	1.33	1.33	0.67	1	0
d__Bacteria	k__norank_	p__Cyanobacteria	c__Cyanobacteriia	o__Chloroplast	f__norank_o__Chloroplast	g__norank_f__norank_o__Chloroplast	s__Bracteacoccus_minor	OTU2407	0	0.33	0.33	0.67	0	0	0.33
d__Bacteria	k__norank_	p__Proteobacteria	c__Alphaproteobacteria	o__Rhodospirillales	f__Rhodospirillaceae	g__norank_f__Rhodospirillaceae	s__unclassified_g__norank_f__Rhodospirillaceae	OTU2219	0.33	0.33	0.33	1	0	0	1.67
d__Bacteria	k__norank_	p__Chloroflexi	c__Chloroflexia	o__Chloroflexales	f__Roseiflexaceae	g__norank_f__Roseiflexaceae	s__uncultured_bacterium_g__norank_f__Roseiflexaceae	OTU439	1	0	0	0	0.33	0	0
d__Bacteria	k__norank_	p__Patescibacteria	c__Gracilibacteria	o__Candidatus_Peribacteria	f__norank_o__Candidatus_Peribacteria	g__norank_f__norank_o__Candidatus_Peribacteria	s__metagenome_g__norank_f__norank_o__Candidatus_Peribacteria	OTU447	1.33	0.67	0.33	0	0.33	0	0
d__Bacteria	k__norank_	p__Cyanobacteria	c__Cyanobacteriia	o__Oxyphotobacteria_Incertae_Sedis	f__unclassified_o__Oxyphotobacteria_Incertae_Sedis	g__unclassified_o__Oxyphotobacteria_Incertae_Sedis	s__unclassified_o__Oxyphotobacteria_Incertae_Sedis	OTU409	0.67	0	0	0	0	0	0
d__Bacteria	k__norank_	p__Acidobacteriota	c__Vicinamibacteria	o__Vicinamibacterales	f__Vicinamibacteraceae	g__Vicinamibacter	s__uncultured_bacterium_g__Vicinamibacter	OTU1484	2	1.67	0.33	0.67	0.33	0.67	0.67
d__Bacteria	k__norank_	p__Myxococcota	c__Polyangia	o__Polyangiales	f__Sandaracinaceae	g__Sandaracinus	s__uncultured_bacterium_g__Sandaracinus	OTU951	9.33	19	9.33	6	5.33	11.33	10
d__Bacteria	k__norank_	p__Actinobacteriota	c__Acidimicrobiia	o__Microtrichales	f__Iamiaceae	g__Iamia	s__unclassified_g__Iamia	OTU246	0.67	0	0.33	0	0	0.33	0
d__Bacteria	k__norank_	p__Proteobacteria	c__Alphaproteobacteria	o__Rhizobiales	f__Rhizobiales_Incertae_Sedis	g__Bauldia	s__metagenome_g__Bauldia	OTU1834	11.33	10.67	16.33	14	21	14	13
d__Bacteria	k__norank_	p__Chloroflexi	c__KD4-96	o__norank_c__KD4-96	f__norank_o__norank_c__KD4-96	g__norank_f__norank_o__norank_c__KD4-96	s__uncultured_bacterium_g__norank_f__norank_o__norank_c__KD4-96	OTU2446	141.33	95	135.33	112.67	121	110.67	132.67
d__Bacteria	k__norank_	p__Proteobacteria	c__Alphaproteobacteria	o__Tistrellales	f__Geminicoccaceae	g__Candidatus_Alysiosphaera	s__uncultured_bacterium_g__Candidatus_Alysiosphaera	OTU1293	0.33	0	0	1	0	0	0
d__Bacteria	k__norank_	p__Actinobacteriota	c__MB-A2-108	o__norank_c__MB-A2-108	f__norank_o__norank_c__MB-A2-108	g__norank_f__norank_o__norank_c__MB-A2-108	s__uncultured_bacterium_g__norank_f__norank_o__norank_c__MB-A2-108	OTU2329	0.67	0	0.67	0.67	0	0.33	1
d__Bacteria	k__norank_	p__Bacteroidota	c__Bacteroidia	o__Cytophagales	f__Hymenobacteraceae	g__Pontibacter	s__uncultured_Bacteroidetes_bacterium_g__Pontibacter	OTU1074	7.33	26.33	5.33	7.33	9	4.33	6.33
d__Bacteria	k__norank_	p__Proteobacteria	c__Gammaproteobacteria	o__Steroidobacterales	f__Woeseiaceae	g__Woeseia	s__uncultured_bacterium_g__Woeseia	OTU691	0	0	0	0.33	0.33	0	0.33
d__Bacteria	k__norank_	p__Proteobacteria	c__Gammaproteobacteria	o__Oceanospirillales	f__Pseudohongiellaceae	g__Pseudohongiella	s__unclassified_g__Pseudohongiella	OTU589	1	5.67	0.33	0	0.33	0	0.33
d__Bacteria	k__norank_	p__Proteobacteria	c__Gammaproteobacteria	o__Xanthomonadales	f__Rhodanobacteraceae	g__Dokdonella	s__unclassified_g__Dokdonella	OTU1174	6.67	4.33	2.33	2	4.33	2.33	5.67
d__Bacteria	k__norank_	p__Chloroflexi	c__Chloroflexia	o__Thermomicrobiales	f__JG30-KF-CM45	g__norank_f__JG30-KF-CM45	s__unclassified_g__norank_f__JG30-KF-CM45	OTU1079	9.33	6.33	7.33	12.33	13	5.67	12.67
d__Bacteria	k__norank_	p__Firmicutes	c__Bacilli	o__Bacillales	f__Bacillaceae	g__unclassified_f__Bacillaceae	s__unclassified_f__Bacillaceae	OTU1065	0	0	0.33	0	0	0	0
d__Bacteria	k__norank_	p__Bacteroidota	c__Bacteroidia	o__Cytophagales	f__Cyclobacteriaceae	g__Algoriphagus	s__unclassified_g__Algoriphagus	OTU1911	2	42	15.67	23.33	1.33	3	2.33
d__Bacteria	k__norank_	p__Proteobacteria	c__Gammaproteobacteria	o__Xanthomonadales	f__Xanthomonadaceae	g__Stenotrophomonas	s__Stenotrophomonas_rhizophila_g__Stenotrophomonas	OTU2153	0.33	4	0.33	0	0.67	0	0.33
d__Bacteria	k__norank_	p__Proteobacteria	c__Gammaproteobacteria	o__Xanthomonadales	f__Xanthomonadaceae	g__Lysobacter	s__unclassified_g__Lysobacter	OTU989	28.67	39	21.67	26.33	24.67	5.67	24.67
d__Bacteria	k__norank_	p__Proteobacteria	c__Alphaproteobacteria	o__Rhizobiales	f__Rhizobiales_Incertae_Sedis	g__Bauldia	s__metagenome_g__Bauldia	OTU840	5	5	11.67	9	10.67	17.33	7
d__Bacteria	k__norank_	p__Acidobacteriota	c__Vicinamibacteria	o__Vicinamibacterales	f__norank_o__Vicinamibacterales	g__norank_f__norank_o__Vicinamibacterales	s__uncultured_Acidobacteriaceae_bacterium_g__norank_f__norank_o__Vicinamibacterales	OTU1368	0.33	0.67	2.67	2	1	0	0.67
d__Bacteria	k__norank_	p__Proteobacteria	c__Alphaproteobacteria	o__Dongiales	f__Dongiaceae	g__Dongia	s__uncultured_bacterium_g__Dongia	OTU1568	4	5.67	6.67	3.67	5.33	3.33	5.67
d__Bacteria	k__norank_	p__Patescibacteria	c__Parcubacteria	o__norank_c__Parcubacteria	f__norank_o__norank_c__Parcubacteria	g__norank_f__norank_o__norank_c__Parcubacteria	s__uncultured_bacterium_g__norank_f__norank_o__norank_c__Parcubacteria	OTU3	0.67	0	0.33	0.33	0	0	0
d__Bacteria	k__norank_	p__Actinobacteriota	c__Thermoleophilia	o__Gaiellales	f__norank_o__Gaiellales	g__norank_f__norank_o__Gaiellales	s__metagenome_g__norank_f__norank_o__Gaiellales	OTU445	8.33	5.67	2.67	1.33	5	6.67	7.33
d__Bacteria	k__norank_	p__Methylomirabilota	c__Methylomirabilia	o__Rokubacteriales	f__norank_o__Rokubacteriales	g__norank_f__norank_o__Rokubacteriales	s__uncultured_bacterium_g__norank_f__norank_o__Rokubacteriales	OTU48	0.67	2.67	0.67	1.67	1	1.33	1.33
d__Bacteria	k__norank_	p__Bacteroidota	c__Bacteroidia	o__Cytophagales	f__MWH-CFBk5	g__norank_f__MWH-CFBk5	s__uncultured_bacterium_g__norank_f__MWH-CFBk5	OTU1394	0	1.67	0.33	1.67	0	0	0.67
d__Bacteria	k__norank_	p__Bdellovibrionota	c__Oligoflexia	o__0319-6G20	f__norank_o__0319-6G20	g__norank_f__norank_o__0319-6G20	s__unclassified_g__norank_f__norank_o__0319-6G20	OTU254	1	0.33	0	0	1	1.67	0.67
d__Bacteria	k__norank_	p__Gemmatimonadota	c__Gemmatimonadetes	o__Gemmatimonadales	f__Gemmatimonadaceae	g__norank_f__Gemmatimonadaceae	s__unclassified_g__norank_f__Gemmatimonadaceae	OTU258	2	1.67	2	2.67	1	1	1
d__Bacteria	k__norank_	p__Firmicutes	c__Bacilli	o__Bacillales	f__Bacillaceae	g__Bacillus	s__Bacillus_oleronius	OTU1877	163	87	267.33	215.67	263.33	267	159.33
d__Bacteria	k__norank_	p__Proteobacteria	c__Alphaproteobacteria	o__Azospirillales	f__norank_o__Azospirillales	g__norank_f__norank_o__Azospirillales	s__uncultured_bacterium_g__norank_f__norank_o__Azospirillales	OTU2147	1	0	1.67	1.67	1.67	0.33	1.33
d__Bacteria	k__norank_	p__Chloroflexi	c__Anaerolineae	o__Caldilineales	f__Caldilineaceae	g__norank_f__Caldilineaceae	s__unclassified_g__norank_f__Caldilineaceae	OTU1056	11.67	18.67	15	9.67	11	12.33	15.33
d__Bacteria	k__norank_	p__Proteobacteria	c__Alphaproteobacteria	o__Tistrellales	f__Geminicoccaceae	g__Candidatus_Alysiosphaera	s__uncultured_bacterium_g__Candidatus_Alysiosphaera	OTU1465	2.33	1	1.67	0.33	1.33	1.33	3.33
d__Bacteria	k__norank_	p__Proteobacteria	c__Alphaproteobacteria	o__norank_c__Alphaproteobacteria	f__norank_o__norank_c__Alphaproteobacteria	g__norank_f__norank_o__norank_c__Alphaproteobacteria	s__uncultured_bacterium_g__norank_f__norank_o__norank_c__Alphaproteobacteria	OTU2066	1.33	0	0.33	0.33	0.33	0.33	1
d__Bacteria	k__norank_	p__Bacteroidota	c__Bacteroidia	o__Cytophagales	f__Microscillaceae	g__norank_f__Microscillaceae	s__unclassified_g__norank_f__Microscillaceae	OTU205	2.33	0.33	0.67	2	1.33	1.33	1.33
d__Bacteria	k__norank_	p__Actinobacteriota	c__Thermoleophilia	o__Solirubrobacterales	f__Solirubrobacteraceae	g__Solirubrobacter	s__uncultured_bacterium_g__Solirubrobacter	OTU591	1.67	0.33	0.67	0.33	0.67	0.67	1.33
d__Bacteria	k__norank_	p__Proteobacteria	c__Gammaproteobacteria	o__Burkholderiales	f__TRA3-20	g__norank_f__TRA3-20	s__unclassified_g__norank_f__TRA3-20	OTU2198	1.67	1.33	1.33	0.33	1.33	2.33	2
d__Bacteria	k__norank_	p__Actinobacteriota	c__Acidimicrobiia	o__Actinomarinales	f__norank_o__Actinomarinales	g__norank_f__norank_o__Actinomarinales	s__uncultured_bacterium_g__norank_f__norank_o__Actinomarinales	OTU2235	0	0.33	0.67	0	1	0.33	0.67
d__Bacteria	k__norank_	p__Chloroflexi	c__Anaerolineae	o__Ardenticatenales	f__Ardenticatenaceae	g__norank_f__Ardenticatenaceae	s__uncultured_bacterium_g__norank_f__Ardenticatenaceae	OTU100	12.67	10	10	6	7.33	6	5.33
d__Bacteria	k__norank_	p__Acidobacteriota	c__Vicinamibacteria	o__Vicinamibacterales	f__Vicinamibacteraceae	g__Vicinamibacter	s__unclassified_g__Vicinamibacter	OTU1769	1	4	0.33	0.67	0.33	1	1.67
d__Bacteria	k__norank_	p__Actinobacteriota	c__Actinobacteria	o__Propionibacteriales	f__Nocardioidaceae	g__Nocardioides	s__uncultured_bacterium_g__Nocardioides	OTU1427	636	523	693.33	864.67	600.67	474.67	654.33
d__Bacteria	k__norank_	p__Armatimonadota	c__norank_p__Armatimonadota	o__norank_c__norank_p__Armatimonadota	f__norank_o__norank_c__norank_p__Armatimonadota	g__norank_f__norank_o__norank_c__norank_p__Armatimonadota	s__unclassified_g__norank_f__norank_o__norank_c__norank_p__Armatimonadota	OTU1371	12	8	9	10.67	14	5.67	5.33
d__Bacteria	k__norank_	p__Proteobacteria	c__Alphaproteobacteria	o__unclassified_c__Alphaproteobacteria	f__unclassified_c__Alphaproteobacteria	g__unclassified_c__Alphaproteobacteria	s__unclassified_c__Alphaproteobacteria	OTU2463	1.33	2.67	1	2.67	1.67	1.33	3.33
d__Bacteria	k__norank_	p__Actinobacteriota	c__Thermoleophilia	o__Solirubrobacterales	f__67-14	g__norank_f__67-14	s__uncultured_bacterium_g__norank_f__67-14	OTU1111	1.33	1.33	1.33	0.33	1.67	1	1
d__Bacteria	k__norank_	p__Chloroflexi	c__JG30-KF-CM66	o__norank_c__JG30-KF-CM66	f__norank_o__norank_c__JG30-KF-CM66	g__norank_f__norank_o__norank_c__JG30-KF-CM66	s__metagenome_g__norank_f__norank_o__norank_c__JG30-KF-CM66	OTU109	6	2.67	4.33	4	3.67	4	6
d__Bacteria	k__norank_	p__Actinobacteriota	c__Thermoleophilia	o__Solirubrobacterales	f__67-14	g__norank_f__67-14	s__uncultured_soil_bacterium_g__norank_f__67-14	OTU1166	2	0	0.67	2	1	0	1
d__Bacteria	k__norank_	p__Firmicutes	c__Bacilli	o__Lactobacillales	f__Lactobacillaceae	g__Lactobacillus	s__Lactobacillus_reuteri	OTU1215	0	0	0	1	0	0	0
d__Bacteria	k__norank_	p__Planctomycetota	c__Planctomycetes	o__Isosphaerales	f__Isosphaeraceae	g__Aquisphaera	s__unclassified_g__Aquisphaera	OTU1346	0	0	0	0	0	0	0.33
d__Bacteria	k__norank_	p__Firmicutes	c__Clostridia	o__Peptostreptococcales-Tissierellales	f__norank_o__Peptostreptococcales-Tissierellales	g__Tissierella	s__Tissierella_creatinini	OTU1292	0.67	0	0.67	0.33	0	0	0
d__Bacteria	k__norank_	p__Abditibacteriota	c__Abditibacteria	o__Abditibacteriales	f__Abditibacteriaceae	g__Abditibacterium	s__uncultured_Carnobacterium_sp._g__Abditibacterium	OTU1783	0.33	0.33	1	0	0.67	0	0.33
d__Bacteria	k__norank_	p__Chloroflexi	c__Anaerolineae	o__Caldilineales	f__Caldilineaceae	g__norank_f__Caldilineaceae	s__uncultured_bacterium_g__norank_f__Caldilineaceae	OTU67	0.33	0	0	0	0	0	0
d__Bacteria	k__norank_	p__Verrucomicrobiota	c__Verrucomicrobiae	o__UA11	f__norank_o__UA11	g__norank_f__norank_o__UA11	s__uncultured_bacterium_g__norank_f__norank_o__UA11	OTU836	0.33	0.33	1	1.33	1	0.67	1.33
d__Bacteria	k__norank_	p__Chloroflexi	c__Anaerolineae	o__RBG-13-54-9	f__norank_o__RBG-13-54-9	g__norank_f__norank_o__RBG-13-54-9	s__unclassified_g__norank_f__norank_o__RBG-13-54-9	OTU420	0.33	0	0	0	0	0.33	0
d__Bacteria	k__norank_	p__Proteobacteria	c__Gammaproteobacteria	o__Diplorickettsiales	f__Diplorickettsiaceae	g__norank_f__Diplorickettsiaceae	s__unclassified_g__norank_f__Diplorickettsiaceae	OTU2108	4.33	1	1.67	2.67	3	1	5.67
d__Bacteria	k__norank_	p__Firmicutes	c__Clostridia	o__Peptostreptococcales-Tissierellales	f__Proteiniboraceae	g__Proteiniborus	s__uncultured_bacterium_g__Proteiniborus	OTU1280	0.33	0	0.67	0	0.67	0.33	0
d__Bacteria	k__norank_	p__Actinobacteriota	c__Actinobacteria	o__Euzebyales	f__Euzebyaceae	g__Euzebya	s__uncultured_bacterium_g__Euzebya	OTU1522	24	8.33	15	6.33	13.67	6.67	7.67
d__Bacteria	k__norank_	p__Actinobacteriota	c__Actinobacteria	o__Micrococcales	f__Microbacteriaceae	g__Lysinimonas	s__metagenome_g__Lysinimonas	OTU1382	141	136.67	192.67	168.67	175.33	219.33	169
d__Bacteria	k__norank_	p__Bacteroidota	c__Bacteroidia	o__Cytophagales	f__Hymenobacteraceae	g__Adhaeribacter	s__unclassified_g__Adhaeribacter	OTU503	10	20.67	10.33	6	9	17.33	11.67
d__Bacteria	k__norank_	p__Fusobacteriota	c__Fusobacteriia	o__Fusobacteriales	f__Fusobacteriaceae	g__Cetobacterium	s__uncultured_bacterium_g__Cetobacterium	OTU182	0.67	0	0	0	0	0	0
d__Bacteria	k__norank_	p__Chloroflexi	c__Chloroflexia	o__Chloroflexales	f__Herpetosiphonaceae	g__Herpetosiphon	s__uncultured_bacterium_g__Herpetosiphon	OTU1800	6.33	3.33	7.33	1.67	1.33	8.67	7
d__Bacteria	k__norank_	p__Chloroflexi	c__Chloroflexia	o__Chloroflexales	f__Herpetosiphonaceae	g__Herpetosiphon	s__uncultured_bacterium_g__Herpetosiphon	OTU1802	0.33	0.67	0	0	0	0.33	0
d__Bacteria	k__norank_	p__Bdellovibrionota	c__Oligoflexia	o__0319-6G20	f__norank_o__0319-6G20	g__norank_f__norank_o__0319-6G20	s__uncultured_Roseobacter_sp._g__norank_f__norank	OTU1622	0	0	0	0	0.33	0	0.67
d__Bacteria	k__norank_	p__Actinobacteriota	c__Actinobacteria	o__Corynebacteriales	f__Nocardiaceae	g__Rhodococcus	s__Rhodococcus_rhodochrous	OTU1016	20	17.67	38	42.67	16	11.67	88
d__Bacteria	k__norank_	p__Armatimonadota	c__Fimbriimonadia	o__Fimbriimonadales	f__Fimbriimonadaceae	g__norank_f__Fimbriimonadaceae	s__metagenome_g__norank_f__Fimbriimonadaceae	OTU1748	1	0.33	1	0	0.33	0	0
d__Bacteria	k__norank_	p__Proteobacteria	c__Gammaproteobacteria	o__Oceanospirillales	f__Pseudohongiellaceae	g__BIyi10	s__metagenome_g__BIyi10	OTU2483	2.67	2	6	3	6	7	2
d__Bacteria	k__norank_	p__Proteobacteria	c__Gammaproteobacteria	o__Burkholderiales	f__Comamonadaceae	g__Hydrogenophaga	s__unclassified_g__Hydrogenophaga	OTU1678	1	1.67	2.67	1.33	2.33	3.67	1.67
d__Bacteria	k__norank_	p__Patescibacteria	c__Saccharimonadia	o__Saccharimonadales	f__norank_o__Saccharimonadales	g__norank_f__norank_o__Saccharimonadales	s__unclassified_g__norank_f__norank_o__Saccharimonadales	OTU382	4	2.33	4	1.33	1	3.33	1
d__Bacteria	k__norank_	p__Patescibacteria	c__Saccharimonadia	o__Saccharimonadales	f__norank_o__Saccharimonadales	g__norank_f__norank_o__Saccharimonadales	s__uncultured_bacterium_g__norank_f__norank_o__Saccharimonadales	OTU1400	0	4.33	0.33	4.67	0	0	0.67
d__Bacteria	k__norank_	p__Chloroflexi	c__JG30-KF-CM66	o__norank_c__JG30-KF-CM66	f__norank_o__norank_c__JG30-KF-CM66	g__norank_f__norank_o__norank_c__JG30-KF-CM66	s__metagenome_g__norank_f__norank_o__norank_c__JG30-KF-CM66	OTU2143	1.33	1.33	1.33	2.67	2.33	0.33	2
d__Bacteria	k__norank_	p__Myxococcota	c__Polyangia	o__Haliangiales	f__Haliangiaceae	g__Haliangium	s__unclassified_g__Haliangium	OTU859	0	0	4.33	1.67	1	0	0.33
d__Bacteria	k__norank_	p__Proteobacteria	c__Alphaproteobacteria	o__Rickettsiales	f__AB1	g__norank_f__AB1	s__unclassified_g__norank_f__AB1	OTU376	1.33	1	0.33	0.33	0.67	1.67	0
d__Bacteria	k__norank_	p__Acidobacteriota	c__Vicinamibacteria	o__Vicinamibacterales	f__Vicinamibacteraceae	g__norank_f__Vicinamibacteraceae	s__unclassified_g__norank_f__Vicinamibacteraceae	OTU1061	0	0	0	0.67	0	0	0
d__Bacteria	k__norank_	p__Acidobacteriota	c__Vicinamibacteria	o__Vicinamibacterales	f__norank_o__Vicinamibacterales	g__norank_f__norank_o__Vicinamibacterales	s__unclassified_g__norank_f__norank_o__Vicinamibacterales	OTU260	1.67	0	1	2.33	0.67	2	0.67
d__Bacteria	k__norank_	p__Proteobacteria	c__Alphaproteobacteria	o__Rhodobacterales	f__Rhodobacteraceae	g__Rubellimicrobium	s__uncultured_bacterium_g__Rubellimicrobium	OTU2120	0	0.67	0	0	0.67	0.33	0.33
d__Bacteria	k__norank_	p__Acidobacteriota	c__Vicinamibacteria	o__Vicinamibacterales	f__norank_o__Vicinamibacterales	g__norank_f__norank_o__Vicinamibacterales	s__uncultured_bacterium_g__norank_f__norank_o__Vicinamibacterales	OTU635	0	2	0.33	0.33	1	0.33	0.67
d__Bacteria	k__norank_	p__Chloroflexi	c__Anaerolineae	o__Caldilineales	f__Caldilineaceae	g__norank_f__Caldilineaceae	s__uncultured_bacterium_g__norank_f__Caldilineaceae	OTU1397	2	0.67	6.67	2.67	1.67	1.67	2
d__Bacteria	k__norank_	p__Acidobacteriota	c__Vicinamibacteria	o__Vicinamibacterales	f__norank_o__Vicinamibacterales	g__norank_f__norank_o__Vicinamibacterales	s__unclassified_g__norank_f__norank_o__Vicinamibacterales	OTU269	0.33	0	1.33	0.33	0.33	1	0.67
d__Bacteria	k__norank_	p__Chloroflexi	c__Anaerolineae	o__Caldilineales	f__Caldilineaceae	g__norank_f__Caldilineaceae	s__uncultured_soil_bacterium_g__norank_f__Caldilineaceae	OTU761	1.33	3.67	2	0.33	2.33	1.33	0.67
d__Bacteria	k__norank_	p__Actinobacteriota	c__Actinobacteria	o__Propionibacteriales	f__Nocardioidaceae	g__Nocardioides	s__Nocardioides_sp._g__Nocardioides	OTU785	0	0.67	0	0	0	0	0
d__Bacteria	k__norank_	p__Bdellovibrionota	c__Oligoflexia	o__Oligoflexales	f__norank_o__Oligoflexales	g__norank_f__norank_o__Oligoflexales	s__uncultured_soil_bacterium_g__norank_f__norank_o__Oligoflexales	OTU1723	0.33	0.33	0.67	0	1.33	0.33	0
d__Bacteria	k__norank_	p__Cyanobacteria	c__Cyanobacteriia	o__Chloroplast	f__norank_o__Chloroplast	g__norank_f__norank_o__Chloroplast	s__unclassified_g__norank_f__norank_o__Chloroplast	OTU1421	1	0	0.33	1	0	0	0
d__Bacteria	k__norank_	p__Nitrospirota	c__Nitrospiria	o__Nitrospirales	f__Nitrospiraceae	g__Nitrospira	s__uncultured_Nitrospira_sp._g__Nitrospira	OTU737	16	10.67	29.67	24.67	23.33	12	37.33
d__Bacteria	k__norank_	p__Chloroflexi	c__KD4-96	o__norank_c__KD4-96	f__norank_o__norank_c__KD4-96	g__norank_f__norank_o__norank_c__KD4-96	s__uncultured_Chloroflexi_bacterium_g__norank_f__norank_o__norank_c__KD4-96	OTU2406	1.33	0.33	0.67	1.33	2.33	2	2
d__Bacteria	k__norank_	p__Myxococcota	c__bacteriap25	o__norank_c__bacteriap25	f__norank_o__norank_c__bacteriap25	g__norank_f__norank_o__norank_c__bacteriap25	s__uncultured_soil_bacterium_g__norank_f__norank_o__norank_c__bacteriap25	OTU1351	1.33	2	1.67	2.33	0	1.33	5.33
d__Bacteria	k__norank_	p__Proteobacteria	c__Gammaproteobacteria	o__Burkholderiales	f__Comamonadaceae	g__Ramlibacter	s__uncultured_bacterium_g__Ramlibacter	OTU911	51.67	52.33	46	35	40	57.33	57.67
d__Bacteria	k__norank_	p__Planctomycetota	c__OM190	o__norank_c__OM190	f__norank_o__norank_c__OM190	g__norank_f__norank_o__norank_c__OM190	s__unclassified_g__norank_f__norank_o__norank_c__OM190	OTU638	0	0.67	0	0.33	0	0	0
d__Bacteria	k__norank_	p__Myxococcota	c__Myxococcia	o__Myxococcales	f__Myxococcaceae	g__KD3-10	s__metagenome_g__KD3-10	OTU2247	0	0.33	0	0	0.33	0	1
d__Bacteria	k__norank_	p__Proteobacteria	c__Alphaproteobacteria	o__Rhizobiales	f__norank_o__Rhizobiales	g__norank_f__norank_o__Rhizobiales	s__unclassified_g__norank_f__norank_o__Rhizobiales	OTU2458	8	9.67	9	13.33	14.33	3.33	8.67
d__Bacteria	k__norank_	p__Firmicutes	c__Bacilli	o__Paenibacillales	f__Paenibacillaceae	g__Paenibacillus	s__Paenibacillus_harenae	OTU320	5	6.67	5.67	5.67	7.33	4.33	3.33
d__Bacteria	k__norank_	p__Bdellovibrionota	c__Bdellovibrionia	o__Bacteriovoracales	f__Bacteriovoracaceae	g__Peredibacter	s__unclassified_g__Peredibacter	OTU1630	0.33	0.33	3.67	1	2	4.33	0.67
d__Bacteria	k__norank_	p__Firmicutes	c__Bacilli	o__Bacillales	f__Bacillaceae	g__Oceanobacillus	s__unclassified_g__Oceanobacillus	OTU943	0.67	0	1.67	1	0.33	0.67	1.33
d__Bacteria	k__norank_	p__Acidobacteriota	c__Vicinamibacteria	o__Subgroup_17	f__norank_o__Subgroup_17	g__norank_f__norank_o__Subgroup_17	s__unclassified_g__norank_f__norank_o__Subgroup_17	OTU698	0	0.67	0	0.33	0	0.33	0
d__Bacteria	k__norank_	p__Firmicutes	c__Bacilli	o__Paenibacillales	f__Paenibacillaceae	g__Paenibacillus	s__Paenibacillus_xylanexedens	OTU1846	49	29.33	36.67	43.33	56	19.33	53.67
d__Bacteria	k__norank_	p__Fibrobacterota	c__Fibrobacteria	o__Fibrobacterales	f__Fibrobacteraceae	g__possible_genus_04	s__uncultured_bacterium_g__possible_genus_04	OTU2442	53.67	73.33	20.33	31.67	38	91	65
d__Bacteria	k__norank_	p__Patescibacteria	c__Saccharimonadia	o__Saccharimonadales	f__norank_o__Saccharimonadales	g__norank_f__norank_o__Saccharimonadales	s__uncultured_bacterium_g__norank_f__norank_o__Saccharimonadales	OTU1751	10	3	25.67	6	19.67	6.33	7.33
d__Bacteria	k__norank_	p__Actinobacteriota	c__Actinobacteria	o__Micrococcales	f__Bogoriellaceae	g__Georgenia	s__Georgenia_muralis	OTU1554	3.33	2	1.33	1.33	3.67	2.67	4.33
d__Bacteria	k__norank_	p__Proteobacteria	c__Alphaproteobacteria	o__Rickettsiales	f__unclassified_o__Rickettsiales	g__unclassified_o__Rickettsiales	s__unclassified_o__Rickettsiales	OTU1274	0	0	0.33	0.33	0	0	0
d__Bacteria	k__norank_	p__Proteobacteria	c__Gammaproteobacteria	o__Salinisphaerales	f__Solimonadaceae	g__Polycyclovorans	s__uncultured_bacterium_g__Polycyclovorans	OTU2257	1.67	3	2.67	0.33	3.67	2	1.67
d__Bacteria	k__norank_	p__Proteobacteria	c__Alphaproteobacteria	o__unclassified_c__Alphaproteobacteria	f__unclassified_c__Alphaproteobacteria	g__unclassified_c__Alphaproteobacteria	s__unclassified_c__Alphaproteobacteria	OTU801	0	0	0.67	0	0	0	0.33
d__Bacteria	k__norank_	p__Bdellovibrionota	c__Bdellovibrionia	o__Bdellovibrionales	f__Bdellovibrionaceae	g__Bdellovibrio	s__metagenome_g__Bdellovibrio	OTU838	0.67	0	0.33	0	0	0	0
d__Bacteria	k__norank_	p__Actinobacteriota	c__Actinobacteria	o__Streptosporangiales	f__Thermomonosporaceae	g__Actinocorallia	s__Actinocorallia_aurantiaca	OTU1666	0.67	0.33	2.67	1	2	1	0.33
d__Bacteria	k__norank_	p__Firmicutes	c__Clostridia	o__Clostridia_UCG-014	f__norank_o__Clostridia_UCG-014	g__norank_f__norank_o__Clostridia_UCG-014	s__unclassified_g__norank_f__norank_o__Clostridia_UCG-014	OTU1894	0	0	0	0	0	1.33	0
d__Bacteria	k__norank_	p__Actinobacteriota	c__Acidimicrobiia	o__Microtrichales	f__norank_o__Microtrichales	g__norank_f__norank_o__Microtrichales	s__unclassified_g__norank_f__norank_o__Microtrichales	OTU1687	0.33	0	0.33	0.33	0.33	0.33	0
d__Bacteria	k__norank_	p__Chloroflexi	c__Chloroflexia	o__Chloroflexales	f__Roseiflexaceae	g__norank_f__Roseiflexaceae	s__unclassified_g__norank_f__Roseiflexaceae	OTU547	0.67	2.33	0	0	0.67	1	0
d__Bacteria	k__norank_	p__Verrucomicrobiota	c__Chlamydiae	o__Chlamydiales	f__Parachlamydiaceae	g__unclassified_f__Parachlamydiaceae	s__unclassified_f__Parachlamydiaceae	OTU1494	0.67	0	0	0.67	0	0	0.33
d__Bacteria	k__norank_	p__Proteobacteria	c__Gammaproteobacteria	o__Legionellales	f__Legionellaceae	g__Legionella	s__unclassified_g__Legionella	OTU2203	0.33	0	0.67	0	0.33	0	1
d__Bacteria	k__norank_	p__Chloroflexi	c__TK10	o__norank_c__TK10	f__norank_o__norank_c__TK10	g__norank_f__norank_o__norank_c__TK10	s__metagenome_g__norank_f__norank_o__norank_c__TK10	OTU2181	3.67	2.67	3	2.67	5.67	6.67	4.67
d__Bacteria	k__norank_	p__Chloroflexi	c__Chloroflexia	o__Kallotenuales	f__AKIW781	g__norank_f__AKIW781	s__unclassified_g__norank_f__AKIW781	OTU2193	1	0	0.33	0	0.67	0.33	1.33
d__Bacteria	k__norank_	p__Chloroflexi	c__JG30-KF-CM66	o__norank_c__JG30-KF-CM66	f__norank_o__norank_c__JG30-KF-CM66	g__norank_f__norank_o__norank_c__JG30-KF-CM66	s__unclassified_g__norank_f__norank_o__norank_c__JG30-KF-CM66	OTU690	0	0.67	0	0	0	0	0
d__Bacteria	k__norank_	p__Patescibacteria	c__Saccharimonadia	o__Saccharimonadales	f__norank_o__Saccharimonadales	g__norank_f__norank_o__Saccharimonadales	s__uncultured_bacterium_g__norank_f__norank_o__Saccharimonadales	OTU1255	14.67	19	11	8.67	4.67	5.33	1
d__Bacteria	k__norank_	p__Actinobacteriota	c__Actinobacteria	o__0319-7L14	f__norank_o__0319-7L14	g__norank_f__norank_o__0319-7L14	s__unclassified_g__norank_f__norank_o__0319-7L14	OTU181	0	0	0.33	0	0	0	0
d__Bacteria	k__norank_	p__Patescibacteria	c__Gracilibacteria	o__norank_c__Gracilibacteria	f__norank_o__norank_c__Gracilibacteria	g__norank_f__norank_o__norank_c__Gracilibacteria	s__uncultured_Microgenomates_group_bacterium_g__norank_f__norank_o__norank_c__Gracilibacteria	OTU2387	0.33	0.33	0	5.67	0.33	0.33	3.33
d__Bacteria	k__norank_	p__Actinobacteriota	c__Thermoleophilia	o__Solirubrobacterales	f__Solirubrobacteraceae	g__Solirubrobacter	s__uncultured_Solirubrobacter_sp._g__Solirubrobacter	OTU381	9.67	8.67	8.67	8.67	7.67	6	11.33
d__Bacteria	k__norank_	p__Actinobacteriota	c__Actinobacteria	o__Frankiales	f__Sporichthyaceae	g__Sporichthya	s__unclassified_g__Sporichthya	OTU1709	2.67	2.33	1.67	2.33	2	2	2.33
d__Bacteria	k__norank_	p__Actinobacteriota	c__Actinobacteria	o__Frankiales	f__Geodermatophilaceae	g__Blastococcus	s__uncultured_Blastococcus_sp._g__Blastococcus	OTU1716	59	62	36.67	58.67	54.67	37.33	68
d__Bacteria	k__norank_	p__Planctomycetota	c__BD7-11	o__norank_c__BD7-11	f__norank_o__norank_c__BD7-11	g__norank_f__norank_o__norank_c__BD7-11	s__uncultured_bacterium_g__norank_f__norank_o__norank_c__BD7-11	OTU1776	0	0.33	1.33	1	1	0.67	0
d__Bacteria	k__norank_	p__Chloroflexi	c__JG30-KF-CM66	o__norank_c__JG30-KF-CM66	f__norank_o__norank_c__JG30-KF-CM66	g__norank_f__norank_o__norank_c__JG30-KF-CM66	s__unclassified_g__norank_f__norank_o__norank_c__JG30-KF-CM66	OTU1969	1.33	2.33	2.33	2.33	2	4.67	4.33
d__Bacteria	k__norank_	p__Proteobacteria	c__Gammaproteobacteria	o__Salinisphaerales	f__Solimonadaceae	g__Polycyclovorans	s__uncultured_bacterium_g__Polycyclovorans	OTU94	0.33	0	0.33	0.33	0	0.33	0.67
d__Bacteria	k__norank_	p__Actinobacteriota	c__Actinobacteria	o__Micrococcales	f__Intrasporangiaceae	g__Aquipuribacter	s__uncultured_bacterium_g__Aquipuribacter	OTU2231	1.33	0.33	1	0.67	0	0	0.67
d__Bacteria	k__norank_	p__Actinobacteriota	c__Actinobacteria	o__Micrococcales	f__Microbacteriaceae	g__Agromyces	s__Agromyces_ramosus	OTU1922	56.33	63	76	76	110.67	109.67	64.33
d__Bacteria	k__norank_	p__Actinobacteriota	c__Actinobacteria	o__Corynebacteriales	f__Nocardiaceae	g__Gordonia	s__uncultured_bacterium_g__Gordonia	OTU1744	0	0	0	2	0.33	0.33	0.67
d__Bacteria	k__norank_	p__Proteobacteria	c__Alphaproteobacteria	o__Sphingomonadales	f__Sphingomonadaceae	g__Sphingomonas	s__unclassified_g__Sphingomonas	OTU43	379	304.33	381	308.67	384.33	311	336
d__Bacteria	k__norank_	p__Actinobacteriota	c__Thermoleophilia	o__Gaiellales	f__norank_o__Gaiellales	g__norank_f__norank_o__Gaiellales	s__unclassified_g__norank_f__norank_o__Gaiellales	OTU858	15	7.33	4.67	7.67	7.33	5.67	5.33
d__Bacteria	k__norank_	p__Gemmatimonadota	c__Longimicrobia	o__Longimicrobiales	f__Longimicrobiaceae	g__norank_f__Longimicrobiaceae	s__unclassified_g__norank_f__Longimicrobiaceae	OTU194	5.67	3	6	2.67	4.33	1.67	3.67
d__Bacteria	k__norank_	p__Chloroflexi	c__Dehalococcoidia	o__SAR202_clade	f__norank_o__SAR202_clade	g__norank_f__norank_o__SAR202_clade	s__uncultured_Thermomicrobium_sp._g__norank	OTU13	96.33	80	67.33	147.33	167	87.67	147
d__Bacteria	k__norank_	p__Armatimonadota	c__norank_p__Armatimonadota	o__norank_c__norank_p__Armatimonadota	f__norank_o__norank_c__norank_p__Armatimonadota	g__norank_f__norank_o__norank_c__norank_p__Armatimonadota	s__uncultured_actinobacterium_g__norank_f__norank_o__norank_c__norank_p__Armatimonadota	OTU1175	1	1	2	0	0.67	0.33	0.67
d__Bacteria	k__norank_	p__Actinobacteriota	c__Thermoleophilia	o__Gaiellales	f__norank_o__Gaiellales	g__norank_f__norank_o__Gaiellales	s__unclassified_g__norank_f__norank_o__Gaiellales	OTU500	2.67	0.33	0.67	0.33	0.33	1	0.33
d__Bacteria	k__norank_	p__Chloroflexi	c__Anaerolineae	o__Caldilineales	f__Caldilineaceae	g__norank_f__Caldilineaceae	s__uncultured_Chloroflexia_bacterium_g__norank	OTU712	1.33	2	1	0.33	1.33	1.33	1.67
d__Bacteria	k__norank_	p__Proteobacteria	c__Gammaproteobacteria	o__Methylococcales	f__Methylomonadaceae	g__Methylobacter	s__uncultured_bacterium_g__Methylobacter	OTU343	3.67	2.33	2.67	1.67	2.33	3.33	5
d__Bacteria	k__norank_	p__Actinobacteriota	c__Thermoleophilia	o__Solirubrobacterales	f__Solirubrobacteraceae	g__unclassified_f__Solirubrobacteraceae	s__unclassified_f__Solirubrobacteraceae	OTU2135	2	3.67	3.67	5	7	3.67	5
d__Bacteria	k__norank_	p__Myxococcota	c__Polyangia	o__Polyangiales	f__BIrii41	g__norank_f__BIrii41	s__uncultured_bacterium_g__norank_f__BIrii41	OTU1983	27	22.33	12.33	17.67	20.33	79.67	14.33
d__Bacteria	k__norank_	p__Firmicutes	c__Clostridia	o__Peptostreptococcales-Tissierellales	f__Peptostreptococcaceae	g__Romboutsia	s__Romboutsia_ilealis	OTU2285	0	0	0.33	0.33	0	0.33	1.67
d__Bacteria	k__norank_	p__unclassified_k__norank_d__Bacteria	c__unclassified_k__norank_d__Bacteria	o__unclassified_k__norank_d__Bacteria	f__unclassified_k__norank_d__Bacteria	g__unclassified_k__norank_d__Bacteria	s__unclassified_k__norank_d__Bacteria	OTU835	0	0	1.67	0.33	0	0	0
d__Bacteria	k__norank_	p__Actinobacteriota	c__Acidimicrobiia	o__Microtrichales	f__norank_o__Microtrichales	g__norank_f__norank_o__Microtrichales	s__uncultured_bacterium_g__norank_f__norank_o__Microtrichales	OTU1086	5.33	1.67	3.33	4.33	6.33	0.67	4.33
d__Bacteria	k__norank_	p__Firmicutes	c__Clostridia	o__norank_c__Clostridia	f__Gracilibacteraceae	g__Lutispora	s__uncultured_bacterium_g__Lutispora	OTU519	0.67	0.33	0.67	0	0	0.33	0.67
d__Bacteria	k__norank_	p__Bdellovibrionota	c__Oligoflexia	o__Oligoflexales	f__norank_o__Oligoflexales	g__Oligoflexus	s__uncultured_bacterium_g__Oligoflexus	OTU1721	0	0.33	0.33	0.33	0.67	1.33	1.33
d__Bacteria	k__norank_	p__Actinobacteriota	c__Actinobacteria	o__Nitriliruptorales	f__Nitriliruptoraceae	g__norank_f__Nitriliruptoraceae	s__uncultured_Nitriliruptorales_bacterium	OTU1532	5.67	3	7	10.67	8.33	3	3
d__Bacteria	k__norank_	p__Acidobacteriota	c__Holophagae	o__Subgroup_7	f__norank_o__Subgroup_7	g__norank_f__norank_o__Subgroup_7	s__uncultured_bacterium_g__norank_f__norank_o__Subgroup_7	OTU1775	17	13	12	14.33	18	18.67	30.67
d__Bacteria	k__norank_	p__Proteobacteria	c__Gammaproteobacteria	o__Burkholderiales	f__Burkholderiaceae	g__Lautropia	s__unclassified_g__Lautropia	OTU1109	12.33	16.33	11.33	10	16	10	13.33
d__Bacteria	k__norank_	p__Chloroflexi	c__Anaerolineae	o__SBR1031	f__A4b	g__norank_f__A4b	s__uncultured_gamma_proteobacterium_g__norank_f__A4b	OTU1323	0.33	0.33	0	1.33	0	0	0.33
d__Bacteria	k__norank_	p__Chloroflexi	c__Chloroflexia	o__Thermomicrobiales	f__JG30-KF-CM45	g__norank_f__JG30-KF-CM45	s__unclassified_g__norank_f__JG30-KF-CM45	OTU1337	1	0	0.33	0	0	0	0
d__Bacteria	k__norank_	p__Verrucomicrobiota	c__Verrucomicrobiae	o__Verrucomicrobiales	f__Verrucomicrobiaceae	g__norank_f__Verrucomicrobiaceae	s__uncultured_verrucomicrobium_DEV009	OTU2178	2.33	5.67	2.67	3	3	8	2.67
d__Bacteria	k__norank_	p__Verrucomicrobiota	c__Verrucomicrobiae	o__Chthoniobacterales	f__Chthoniobacteraceae	g__Chthoniobacter	s__uncultured_bacterium_g__Chthoniobacter	OTU124	3	3	1.67	2.33	1	4	3.67
d__Bacteria	k__norank_	p__Myxococcota	c__Myxococcia	o__Myxococcales	f__Myxococcaceae	g__norank_f__Myxococcaceae	s__uncultured_bacterium_g__norank_f__Myxococcaceae	OTU1066	0	0	0.33	0.33	0.33	0	0
d__Bacteria	k__norank_	p__Proteobacteria	c__Gammaproteobacteria	o__Burkholderiales	f__TRA3-20	g__norank_f__TRA3-20	s__unclassified_g__norank_f__TRA3-20	OTU2364	0	0.67	0.67	0	0.67	0.67	1
d__Bacteria	k__norank_	p__Actinobacteriota	c__Acidimicrobiia	o__Microtrichales	f__Iamiaceae	g__Iamia	s__unclassified_g__Iamia	OTU2294	5	4.33	6.67	9	9.67	4	7
d__Bacteria	k__norank_	p__Acidobacteriota	c__Acidobacteriae	o__Solibacterales	f__Solibacteraceae	g__Candidatus_Solibacter	s__uncultured_bacterium_g__Candidatus_Solibacter	OTU1914	0.33	0	0	1.33	0.67	0.67	1
d__Bacteria	k__norank_	p__Gemmatimonadota	c__Gemmatimonadetes	o__Gemmatimonadales	f__Gemmatimonadaceae	g__norank_f__Gemmatimonadaceae	s__uncultured_Gemmatimonadales_bacterium_g__norank_f__Gemmatimonadaceae	OTU1402	37	16	18.33	17.33	16	19	25.67
d__Bacteria	k__norank_	p__Proteobacteria	c__Gammaproteobacteria	o__Xanthomonadales	f__Xanthomonadaceae	g__Arenimonas	s__uncultured_bacterium_g__Arenimonas	OTU964	17	9.33	13.67	10.33	17.33	19.67	16.33
d__Bacteria	k__norank_	p__Proteobacteria	c__Gammaproteobacteria	o__Burkholderiales	f__Alcaligenaceae	g__Parapusillimonas	s__uncultured_bacterium_g__Parapusillimonas	OTU2006	8	2	5.67	2.67	2.33	1	3
d__Bacteria	k__norank_	p__Bdellovibrionota	c__Oligoflexia	o__Oligoflexales	f__norank_o__Oligoflexales	g__norank_f__norank_o__Oligoflexales	s__uncultured_bacterium_g__norank_f__norank_o__Oligoflexales	OTU308	2.67	0.33	0.67	3	2.33	1.33	3.67
d__Bacteria	k__norank_	p__Acidobacteriota	c__Holophagae	o__Subgroup_7	f__norank_o__Subgroup_7	g__norank_f__norank_o__Subgroup_7	s__unclassified_g__norank_f__norank_o__Subgroup_7	OTU944	4.33	3.33	5.67	4	7	6.33	6
d__Bacteria	k__norank_	p__Chloroflexi	c__Chloroflexia	o__Thermomicrobiales	f__Thermomicrobiaceae	g__Nitrolancea	s__unclassified_g__Nitrolancea	OTU339	2	0.33	0.67	0.67	0.67	1.67	0.33
d__Bacteria	k__norank_	p__Patescibacteria	c__Microgenomatia	o__Candidatus_Levybacteria	f__norank_o__Candidatus_Levybacteria	g__norank_f__norank_o__Candidatus_Levybacteria	s__uncultured_bacterium_g__norank_f__norank_o__Candidatus_Levybacteria	OTU370	0.33	0	0.33	0.33	0	1	0
d__Bacteria	k__norank_	p__Hydrogenedentes	c__Hydrogenedentia	o__Hydrogenedentiales	f__Hydrogenedensaceae	g__norank_f__Hydrogenedensaceae	s__metagenome_g__norank_f__Hydrogenedensaceae	OTU1341	0.33	0	0.67	0.67	0	0	0
d__Bacteria	k__norank_	p__Acidobacteriota	c__Blastocatellia	o__DS-100	f__norank_o__DS-100	g__norank_f__norank_o__DS-100	s__uncultured_bacterium_g__norank_f__norank_o__DS-100	OTU363	0.33	0	0	0	0	0	0
d__Bacteria	k__norank_	p__Patescibacteria	c__Gracilibacteria	o__Candidatus_Peribacteria	f__norank_o__Candidatus_Peribacteria	g__norank_f__norank_o__Candidatus_Peribacteria	s__unclassified_g__norank_f__norank_o__Candidatus_Peribacteria	OTU2139	0	0	0.67	0	0.33	0	0
d__Bacteria	k__norank_	p__Actinobacteriota	c__Acidimicrobiia	o__norank_c__Acidimicrobiia	f__norank_o__norank_c__Acidimicrobiia	g__norank_f__norank_o__norank_c__Acidimicrobiia	s__uncultured_bacterium_g__norank_f__norank_o__norank_c__Acidimicrobiia	OTU2148	0	0	0	0	0	0	0.67
d__Bacteria	k__norank_	p__Planctomycetota	c__OM190	o__norank_c__OM190	f__norank_o__norank_c__OM190	g__norank_f__norank_o__norank_c__OM190	s__metagenome_g__norank_f__norank_o__norank_c__OM190	OTU1641	0.67	2	0.67	3	2.67	3.33	1.33
d__Bacteria	k__norank_	p__Bdellovibrionota	c__Oligoflexia	o__Oligoflexales	f__norank_o__Oligoflexales	g__norank_f__norank_o__Oligoflexales	s__metagenome_g__norank_f__norank_o__Oligoflexales	OTU1570	0.33	0	0	0	0.67	0.67	0.67
d__Bacteria	k__norank_	p__Chloroflexi	c__Chloroflexia	o__Chloroflexales	f__Roseiflexaceae	g__norank_f__Roseiflexaceae	s__uncultured_bacterium_g__norank_f__Roseiflexaceae	OTU1521	0	0	0	0	0.67	0	0
d__Bacteria	k__norank_	p__Patescibacteria	c__Parcubacteria	o__Candidatus_Kaiserbacteria	f__norank_o__Candidatus_Kaiserbacteria	g__norank_f__norank_o__Candidatus_Kaiserbacteria	s__unclassified_g__norank_f__norank_o__Candidatus_Kaiserbacteria	OTU1305	0.33	3.33	1.33	5.67	1	3.67	2.33
d__Bacteria	k__norank_	p__Actinobacteriota	c__Acidimicrobiia	o__Microtrichales	f__Iamiaceae	g__Iamia	s__metagenome_g__Iamia	OTU1887	0.67	0	0	1	1.67	0.67	0
d__Bacteria	k__norank_	p__Firmicutes	c__Bacilli	o__Paenibacillales	f__Paenibacillaceae	g__Paenibacillus	s__unclassified_g__Paenibacillus	OTU1064	0.67	0	0.33	0	0.67	0	0.33
d__Bacteria	k__norank_	p__Bacteroidota	c__Bacteroidia	o__Cytophagales	f__Hymenobacteraceae	g__Rufibacter	s__Rufibacter_tibetensis	OTU2310	1.67	1.33	1.67	1.67	1.33	1	2.33
d__Bacteria	k__norank_	p__Actinobacteriota	c__Acidimicrobiia	o__Microtrichales	f__Ilumatobacteraceae	g__Ilumatobacter	s__unclassified_g__Ilumatobacter	OTU2039	6.67	5.67	2.67	4.67	5.33	10.67	9.67
d__Bacteria	k__norank_	p__Abditibacteriota	c__Abditibacteria	o__Abditibacteriales	f__Abditibacteriaceae	g__Abditibacterium	s__unclassified_g__Abditibacterium	OTU387	1	0.33	0	0.67	0	0	0.67
d__Bacteria	k__norank_	p__Acidobacteriota	c__Holophagae	o__Subgroup_7	f__norank_o__Subgroup_7	g__norank_f__norank_o__Subgroup_7	s__unclassified_g__norank_f__norank_o__Subgroup_7	OTU767	0.67	0.67	0	0	0	0	1.33
d__Bacteria	k__norank_	p__Proteobacteria	c__Alphaproteobacteria	o__Paracaedibacterales	f__Paracaedibacteraceae	g__Candidatus_Captivus	s__unclassified_g__Candidatus_Captivus	OTU1683	0	0	0	0	1.33	0	0
d__Bacteria	k__norank_	p__Proteobacteria	c__Gammaproteobacteria	o__Burkholderiales	f__TRA3-20	g__norank_f__TRA3-20	s__uncultured_soil_bacterium_g__norank_f__TRA3-20	OTU2098	3	1.33	0.67	1.33	3.67	2.33	3.67
d__Bacteria	k__norank_	p__Proteobacteria	c__Gammaproteobacteria	o__Immundisolibacterales	f__Immundisolibacteraceae	g__Immundisolibacter	s__uncultured_gamma_proteobacterium_g__Immundisolibacter	OTU2174	6	6.33	4	5	7	5.67	7.33
d__Bacteria	k__norank_	p__Firmicutes	c__Clostridia	o__Lachnospirales	f__Lachnospiraceae	g__Lachnoclostridium	s__unclassified_g__Lachnoclostridium	OTU1321	16	4.33	17.33	16	33.67	28.67	17.67
d__Bacteria	k__norank_	p__Chloroflexi	c__Chloroflexia	o__Chloroflexales	f__Herpetosiphonaceae	g__Herpetosiphon	s__unclassified_g__Herpetosiphon	OTU2448	4	3.67	2.67	3.33	1.33	7.67	5.33
d__Bacteria	k__norank_	p__Proteobacteria	c__Alphaproteobacteria	o__Parvibaculales	f__Parvibaculaceae	g__Rhodoligotrophos	s__Rhodoligotrophos_appendicifer	OTU1389	1	0	0.67	1.33	0.67	0.67	0
d__Bacteria	k__norank_	p__Firmicutes	c__Bacilli	o__Paenibacillales	f__Paenibacillaceae	g__norank_f__Paenibacillaceae	s__metagenome_g__norank_f__Paenibacillaceae	OTU1519	0.33	0.67	2	1.67	1.67	0	0.67
d__Bacteria	k__norank_	p__Actinobacteriota	c__Actinobacteria	o__Streptosporangiales	f__Streptosporangiaceae	g__Nonomuraea	s__metagenome_g__Nonomuraea	OTU1847	65.67	95	129	127.67	136.67	54	86
d__Bacteria	k__norank_	p__Verrucomicrobiota	c__Chlamydiae	o__Chlamydiales	f__Parachlamydiaceae	g__Neochlamydia	s__metagenome_g__Neochlamydia	OTU2069	0.33	0	0	0.33	0.33	0	0.33
d__Bacteria	k__norank_	p__Proteobacteria	c__Alphaproteobacteria	o__Tistrellales	f__Geminicoccaceae	g__Candidatus_Alysiosphaera	s__uncultured_bacterium_g__Candidatus_Alysiosphaera	OTU573	1.67	0.33	0.33	0.33	1	1.67	0.67
d__Bacteria	k__norank_	p__Proteobacteria	c__Gammaproteobacteria	o__Burkholderiales	f__Nitrosomonadaceae	g__Nitrosomonas	s__Nitrosomonas_ureae	OTU982	8.67	16.33	7	8	6.33	9	5.33
d__Bacteria	k__norank_	p__Elusimicrobiota	c__Lineage_IIa	o__norank_c__Lineage_IIa	f__norank_o__norank_c__Lineage_IIa	g__norank_f__norank_o__norank_c__Lineage_IIa	s__unclassified_g__norank_f__norank_o__norank_c__Lineage_IIa	OTU1870	0	1	0	0	0.67	0.33	0.33
d__Bacteria	k__norank_	p__Actinobacteriota	c__Actinobacteria	o__Micrococcales	f__Cellulomonadaceae	g__Pseudactinotalea	s__uncultured_bacterium_g__Pseudactinotalea	OTU1722	14.33	17	24.67	17.33	15	21	17.33
d__Bacteria	k__norank_	p__Proteobacteria	c__Alphaproteobacteria	o__Rhizobiales	f__Beijerinckiaceae	g__norank_f__Beijerinckiaceae	s__uncultured_bacterium_g__norank_f__Beijerinckiaceae	OTU2443	3.33	5.33	2	1	2	2	2.67
d__Bacteria	k__norank_	p__Actinobacteriota	c__Actinobacteria	o__Pseudonocardiales	f__Pseudonocardiaceae	g__Pseudonocardia	s__unclassified_g__Pseudonocardia	OTU1681	11.67	9.67	7	15.67	12	5	14.33
d__Bacteria	k__norank_	p__Chloroflexi	c__Anaerolineae	o__Caldilineales	f__Caldilineaceae	g__norank_f__Caldilineaceae	s__unclassified_g__norank_f__Caldilineaceae	OTU323	0.33	0	0	0	0.67	0	0
d__Bacteria	k__norank_	p__Chloroflexi	c__Chloroflexia	o__Thermomicrobiales	f__JG30-KF-CM45	g__norank_f__JG30-KF-CM45	s__unclassified_g__norank_f__JG30-KF-CM45	OTU1640	0.67	1	1	1.33	2	1	1.67
d__Bacteria	k__norank_	p__Proteobacteria	c__Alphaproteobacteria	o__Rhizobiales	f__norank_o__Rhizobiales	g__norank_f__norank_o__Rhizobiales	s__uncultured_bacterium_g__norank_f__norank_o__Rhizobiales	OTU1822	1	1.33	0.67	0.67	1.33	1	0.67
d__Bacteria	k__norank_	p__Myxococcota	c__bacteriap25	o__norank_c__bacteriap25	f__norank_o__norank_c__bacteriap25	g__norank_f__norank_o__norank_c__bacteriap25	s__metagenome_g__norank_f__norank_o__norank_c__bacteriap25	OTU22	0.67	0	0	0.33	0.33	0	0
d__Bacteria	k__norank_	p__Planctomycetota	c__Phycisphaerae	o__Phycisphaerales	f__Phycisphaeraceae	g__unclassified_f__Phycisphaeraceae	s__unclassified_f__Phycisphaeraceae	OTU686	0	0.33	0	0	0	0.33	0
d__Bacteria	k__norank_	p__Bacteroidota	c__Kapabacteria	o__Kapabacteriales	f__norank_o__Kapabacteriales	g__norank_f__norank_o__Kapabacteriales	s__unclassified_g__norank_f__norank_o__Kapabacteriales	OTU1197	0	0.33	1.67	0.33	0.67	2	0
d__Bacteria	k__norank_	p__Planctomycetota	c__Phycisphaerae	o__Phycisphaerales	f__Phycisphaeraceae	g__norank_f__Phycisphaeraceae	s__uncultured_bacterium_g__norank_f__Phycisphaeraceae	OTU1458	0	0	0.67	1	0.33	0	0.33
d__Bacteria	k__norank_	p__Proteobacteria	c__Alphaproteobacteria	o__Rhizobiales	f__Beijerinckiaceae	g__Methylobacterium-Methylorubrum	s__unclassified_g__Methylobacterium-Methylorubrum	OTU412	1	0.67	0	0	0.33	0.33	0
d__Bacteria	k__norank_	p__Chloroflexi	c__Chloroflexia	o__Thermomicrobiales	f__JG30-KF-CM45	g__norank_f__JG30-KF-CM45	s__unclassified_g__norank_f__JG30-KF-CM45	OTU1244	5.67	5.67	2.67	7.33	4.67	6.33	3.67
d__Bacteria	k__norank_	p__Myxococcota	c__Myxococcia	o__Myxococcales	f__Myxococcaceae	g__KD3-10	s__metagenome_g__KD3-10	OTU2337	0	0.33	1	0.33	0.33	0.33	0.67
d__Bacteria	k__norank_	p__Acidobacteriota	c__Thermoanaerobaculia	o__Thermoanaerobaculales	f__Thermoanaerobaculaceae	g__Subgroup_10	s__Acidobacteria_bacterium_WY67	OTU959	0.33	0.33	7.67	1	1.33	0	2.33
d__Bacteria	k__norank_	p__Myxococcota	c__Polyangia	o__Nannocystales	f__Nannocystaceae	g__Nannocystis	s__unclassified_g__Nannocystis	OTU1581	42.67	33.33	80.67	51	90.67	20.33	55.33
d__Bacteria	k__norank_	p__Proteobacteria	c__Alphaproteobacteria	o__Rhizobiales	f__Amb-16S-1323	g__norank_f__Amb-16S-1323	s__uncultured_bacterium_g__norank_f__Amb-16S-1323	OTU879	0.67	0.33	0.67	0.33	0	0	0.33
d__Bacteria	k__norank_	p__Proteobacteria	c__Alphaproteobacteria	o__norank_c__Alphaproteobacteria	f__norank_o__norank_c__Alphaproteobacteria	g__norank_f__norank_o__norank_c__Alphaproteobacteria	s__Rhodospirillaceae_bacterium_g__norank	OTU543	1	1.67	1.33	0.33	1.33	1.67	2
d__Bacteria	k__norank_	p__Proteobacteria	c__Alphaproteobacteria	o__Caulobacterales	f__Caulobacteraceae	g__Brevundimonas	s__Brevundimonas_bullata	OTU556	1.67	115	3	4.33	2	2.33	2.33
d__Bacteria	k__norank_	p__Actinobacteriota	c__Actinobacteria	o__Propionibacteriales	f__Nocardioidaceae	g__Nocardioides	s__Nocardioides_albus	OTU1988	104	82	175	174.33	145	111	143.33
d__Bacteria	k__norank_	p__Firmicutes	c__Bacilli	o__Bacillales	f__Sporolactobacillaceae	g__Pullulanibacillus	s__uncultured_bacterium_g__Pullulanibacillus	OTU2286	0	0	0	0	0	0	0.67
d__Bacteria	k__norank_	p__Proteobacteria	c__Alphaproteobacteria	o__Rickettsiales	f__SM2D12	g__norank_f__SM2D12	s__metagenome_g__norank_f__SM2D12	OTU2423	0.33	0.33	0.33	0.33	0.67	0	0.33
d__Bacteria	k__norank_	p__Actinobacteriota	c__Thermoleophilia	o__Solirubrobacterales	f__67-14	g__norank_f__67-14	s__uncultured_bacterium_g__norank_f__67-14	OTU866	1	1	3	1.33	0.33	1	4.33
d__Bacteria	k__norank_	p__Actinobacteriota	c__MB-A2-108	o__norank_c__MB-A2-108	f__norank_o__norank_c__MB-A2-108	g__norank_f__norank_o__norank_c__MB-A2-108	s__uncultured_bacterium_g__norank_f__norank_o__norank_c__MB-A2-108	OTU188	0.33	0.33	0	0	0	0	0
d__Bacteria	k__norank_	p__Fusobacteriota	c__Fusobacteriia	o__Fusobacteriales	f__Leptotrichiaceae	g__norank_f__Leptotrichiaceae	s__unclassified_g__norank_f__Leptotrichiaceae	OTU155	0.67	0.33	0	0.33	0	0	0
d__Bacteria	k__norank_	p__unclassified_k__norank_d__Bacteria	c__unclassified_k__norank_d__Bacteria	o__unclassified_k__norank_d__Bacteria	f__unclassified_k__norank_d__Bacteria	g__unclassified_k__norank_d__Bacteria	s__unclassified_k__norank_d__Bacteria	OTU1099	0	0	0.33	0	0	0	0
d__Bacteria	k__norank_	p__Actinobacteriota	c__Acidimicrobiia	o__Microtrichales	f__Ilumatobacteraceae	g__Ilumatobacter	s__uncultured_actinobacterium_g__Ilumatobacter	OTU1257	16.67	6.33	15	22	19.67	7.67	11.67
d__Bacteria	k__norank_	p__Actinobacteriota	c__Acidimicrobiia	o__Microtrichales	f__unclassified_o__Microtrichales	g__unclassified_o__Microtrichales	s__unclassified_o__Microtrichales	OTU1731	20.33	16	24.33	23.33	25.33	19.67	19.67
d__Bacteria	k__norank_	p__Actinobacteriota	c__MB-A2-108	o__norank_c__MB-A2-108	f__norank_o__norank_c__MB-A2-108	g__norank_f__norank_o__norank_c__MB-A2-108	s__uncultured_bacterium_g__norank_f__norank_o__norank_c__MB-A2-108	OTU2036	0.67	0.67	0	0.67	0	1	0.67
d__Bacteria	k__norank_	p__Myxococcota	c__Myxococcia	o__Myxococcales	f__Myxococcaceae	g__unclassified_f__Myxococcaceae	s__unclassified_f__Myxococcaceae	OTU2268	1.67	0.33	0.33	0	0.67	0.67	0.67
d__Bacteria	k__norank_	p__Proteobacteria	c__Alphaproteobacteria	o__Zavarziniales	f__norank_o__Zavarziniales	g__norank_f__norank_o__Zavarziniales	s__metagenome_g__norank_f__norank_o__Zavarziniales	OTU581	5.33	8	6.33	9.33	9.67	4.67	7.67
d__Bacteria	k__norank_	p__Firmicutes	c__Bacilli	o__Alicyclobacillales	f__Alicyclobacillaceae	g__Alicyclobacillus	s__unclassified_g__Alicyclobacillus	OTU2388	0	0	0.33	0	0	0	2.33
d__Bacteria	k__norank_	p__Dependentiae	c__Babeliae	o__Babeliales	f__Babeliaceae	g__norank_f__Babeliaceae	s__unclassified_g__norank_f__Babeliaceae	OTU1697	0	0	0.33	0.33	0.67	1	0
d__Bacteria	k__norank_	p__Chloroflexi	c__Anaerolineae	o__SBR1031	f__norank_o__SBR1031	g__norank_f__norank_o__SBR1031	s__uncultured_soil_bacterium_g__norank_f__norank_o__SBR1031	OTU2475	13	1	2	4.67	3.33	3	3.67
d__Bacteria	k__norank_	p__Actinobacteriota	c__Actinobacteria	o__Streptosporangiales	f__Thermomonosporaceae	g__Actinoallomurus	s__Actinoallomurus_sp._g__Actinoallomurus	OTU1010	2	1.33	1.33	0.67	2	1.33	4.33
d__Bacteria	k__norank_	p__Actinobacteriota	c__Thermoleophilia	o__unclassified_c__Thermoleophilia	f__unclassified_c__Thermoleophilia	g__unclassified_c__Thermoleophilia	s__unclassified_c__Thermoleophilia	OTU66	0.67	0.33	0	0.33	0.67	0.67	0
d__Bacteria	k__norank_	p__Proteobacteria	c__Gammaproteobacteria	o__Burkholderiales	f__Methylophilaceae	g__MM2	s__unclassified_g__MM2	OTU454	8.33	7	4	7.67	4.67	15.33	5.33
d__Bacteria	k__norank_	p__Planctomycetota	c__BD7-11	o__norank_c__BD7-11	f__norank_o__norank_c__BD7-11	g__norank_f__norank_o__norank_c__BD7-11	s__uncultured_bacterium_g__norank_f__norank_o__norank_c__BD7-11	OTU1907	0	0	0	0.33	0	0.33	0.33
d__Bacteria	k__norank_	p__Myxococcota	c__Polyangia	o__Polyangiales	f__Sandaracinaceae	g__norank_f__Sandaracinaceae	s__uncultured_bacterium_g__norank_f__Sandaracinaceae	OTU119	0	1.67	1.67	2	3.67	1.67	2.33
d__Bacteria	k__norank_	p__Actinobacteriota	c__Acidimicrobiia	o__unclassified_c__Acidimicrobiia	f__unclassified_c__Acidimicrobiia	g__unclassified_c__Acidimicrobiia	s__unclassified_c__Acidimicrobiia	OTU1051	6	2.67	12.33	5.33	17	2	2.67
d__Bacteria	k__norank_	p__Myxococcota	c__Polyangia	o__Haliangiales	f__Haliangiaceae	g__Haliangium	s__unclassified_g__Haliangium	OTU916	2.67	1.33	1.33	3.33	1.33	0.33	2
d__Bacteria	k__norank_	p__Verrucomicrobiota	c__Chlamydiae	o__Chlamydiales	f__Parachlamydiaceae	g__Neochlamydia	s__unclassified_g__Neochlamydia	OTU2156	0	0.67	0	0	0.33	0.33	0.67
d__Bacteria	k__norank_	p__Bdellovibrionota	c__Bdellovibrionia	o__Bdellovibrionales	f__Bdellovibrionaceae	g__OM27_clade	s__uncultured_bacterium_g__OM27_clade	OTU1219	0.33	0.33	0	1	0.33	0	0
d__Bacteria	k__norank_	p__Chloroflexi	c__OLB14	o__norank_c__OLB14	f__norank_o__norank_c__OLB14	g__norank_f__norank_o__norank_c__OLB14	s__uncultured_bacterium_g__norank_f__norank_o__norank_c__OLB14	OTU2224	0	0	0.33	0	0	0	1
d__Bacteria	k__norank_	p__Planctomycetota	c__Planctomycetes	o__Isosphaerales	f__Isosphaeraceae	g__Paludisphaera	s__unclassified_g__Paludisphaera	OTU2243	0	0	0.33	0	0.33	0.33	0.67
d__Bacteria	k__norank_	p__Actinobacteriota	c__Thermoleophilia	o__Solirubrobacterales	f__Solirubrobacteraceae	g__Conexibacter	s__metagenome_g__Conexibacter	OTU1123	3.67	3	3	1	1	4	1.33
d__Bacteria	k__norank_	p__Actinobacteriota	c__Acidimicrobiia	o__Microtrichales	f__Ilumatobacteraceae	g__norank_f__Ilumatobacteraceae	s__metagenome_g__norank_f__Ilumatobacteraceae	OTU384	2.67	2.33	2	0.67	2.33	2.33	2
d__Bacteria	k__norank_	p__Nitrospirota	c__Nitrospiria	o__Nitrospirales	f__Nitrospiraceae	g__Nitrospira	s__unclassified_g__Nitrospira	OTU2019	0.67	0	0.33	0.33	0.33	0.67	0.33
d__Bacteria	k__norank_	p__Chloroflexi	c__Chloroflexia	o__Chloroflexales	f__Roseiflexaceae	g__norank_f__Roseiflexaceae	s__uncultured_bacterium_g__norank_f__Roseiflexaceae	OTU2350	1	0.33	1	0.67	2	1	0.33
d__Bacteria	k__norank_	p__Actinobacteriota	c__Actinobacteria	o__Propionibacteriales	f__Propionibacteriaceae	g__unclassified_f__Propionibacteriaceae	s__unclassified_f__Propionibacteriaceae	OTU1528	0.33	1	0	0.33	0.33	0	0
d__Bacteria	k__norank_	p__Proteobacteria	c__Gammaproteobacteria	o__Burkholderiales	f__Nitrosomonadaceae	g__MND1	s__uncultured_Burkholderiaceae_bacterium_g__MND1	OTU1119	6	1.33	5.67	8.67	11	2.67	5
d__Bacteria	k__norank_	p__Chloroflexi	c__Chloroflexia	o__Chloroflexales	f__Roseiflexaceae	g__norank_f__Roseiflexaceae	s__uncultured_Chloroflexi_bacterium_g__norank_f__Roseiflexaceae	OTU1265	0	0	0	0.33	0	0	0
d__Bacteria	k__norank_	p__Proteobacteria	c__Gammaproteobacteria	o__Xanthomonadales	f__Xanthomonadaceae	g__Stenotrophomonas	s__Pseudomonas_geniculata_g__Stenotrophomonas	OTU2008	0	0	0	0	0.33	3.67	0
d__Bacteria	k__norank_	p__Actinobacteriota	c__Acidimicrobiia	o__norank_c__Acidimicrobiia	f__norank_o__norank_c__Acidimicrobiia	g__norank_f__norank_o__norank_c__Acidimicrobiia	s__metagenome_g__norank_f__norank_o__norank_c__Acidimicrobiia	OTU531	1.33	0.33	0.33	0.33	1.67	0	2
d__Bacteria	k__norank_	p__Proteobacteria	c__Gammaproteobacteria	o__Burkholderiales	f__Hydrogenophilaceae	g__Thiobacillus	s__uncultured_bacterium_g__Thiobacillus	OTU1574	1	0.33	1	1.33	0.33	0.33	0.67
d__Bacteria	k__norank_	p__Actinobacteriota	c__Acidimicrobiia	o__unclassified_c__Acidimicrobiia	f__unclassified_c__Acidimicrobiia	g__unclassified_c__Acidimicrobiia	s__unclassified_c__Acidimicrobiia	OTU1587	0.67	1.33	0.33	1	3.67	0.67	1
d__Bacteria	k__norank_	p__Proteobacteria	c__Gammaproteobacteria	o__Burkholderiales	f__unclassified_o__Burkholderiales	g__unclassified_o__Burkholderiales	s__unclassified_o__Burkholderiales	OTU1680	0	0	0.33	0.33	0.33	0	1.33
d__Bacteria	k__norank_	p__Firmicutes	c__Bacilli	o__Bacillales	f__Bacillaceae	g__Terribacillus	s__Terribacillus_goriensis	OTU730	0.33	0.67	0.67	0	0.33	0	0.67
d__Bacteria	k__norank_	p__Actinobacteriota	c__Acidimicrobiia	o__unclassified_c__Acidimicrobiia	f__unclassified_c__Acidimicrobiia	g__unclassified_c__Acidimicrobiia	s__unclassified_c__Acidimicrobiia	OTU1588	78.67	51.67	94.67	68	107	45.67	52.67
d__Bacteria	k__norank_	p__Proteobacteria	c__Gammaproteobacteria	o__Legionellales	f__Legionellaceae	g__Legionella	s__unclassified_g__Legionella	OTU936	7.67	5.33	15.67	8.67	11.33	12.33	7.67
d__Bacteria	k__norank_	p__Firmicutes	c__Clostridia	o__Clostridiales	f__Clostridiaceae	g__Clostridium_sensu_stricto_1	s__unclassified_g__Clostridium_sensu_stricto_1	OTU1243	1.33	0.33	0.67	1.67	0.33	2.67	0.67
d__Bacteria	k__norank_	p__Bdellovibrionota	c__Oligoflexia	o__Oligoflexales	f__norank_o__Oligoflexales	g__norank_f__norank_o__Oligoflexales	s__unclassified_g__norank_f__norank_o__Oligoflexales	OTU2366	0.67	0	0	0	0	0	0
d__Bacteria	k__norank_	p__Planctomycetota	c__Phycisphaerae	o__Phycisphaerales	f__Phycisphaeraceae	g__norank_f__Phycisphaeraceae	s__uncultured_bacterium_g__norank_f__Phycisphaeraceae	OTU1493	0	0	0	0.33	0.67	0	0
d__Bacteria	k__norank_	p__Proteobacteria	c__Gammaproteobacteria	o__Burkholderiales	f__Methylophilaceae	g__unclassified_f__Methylophilaceae	s__unclassified_f__Methylophilaceae	OTU2137	10.67	6.67	6.33	4.33	1.67	16.33	6
d__Bacteria	k__norank_	p__Acidobacteriota	c__Acidobacteriae	o__norank_c__Acidobacteriae	f__norank_o__norank_c__Acidobacteriae	g__Paludibaculum	s__uncultured_bacterium_g__Paludibaculum	OTU1322	1	0.33	1	1	2	1	1
d__Bacteria	k__norank_	p__Proteobacteria	c__Gammaproteobacteria	o__Pseudomonadales	f__Moraxellaceae	g__norank_f__Moraxellaceae	s__unclassified_g__norank_f__Moraxellaceae	OTU800	1	0.67	0	1	0.33	1.33	0
d__Bacteria	k__norank_	p__Bdellovibrionota	c__Bdellovibrionia	o__Bdellovibrionales	f__Bdellovibrionaceae	g__OM27_clade	s__uncultured_bacterium_g__OM27_clade	OTU1253	3	2	1.33	3.67	2.67	1.67	4.67
d__Bacteria	k__norank_	p__Actinobacteriota	c__Rubrobacteria	o__Rubrobacterales	f__Rubrobacteriaceae	g__Rubrobacter	s__metagenome_g__Rubrobacter	OTU2321	9.33	13	13.33	12.33	16.67	12.33	23.33
d__Bacteria	k__norank_	p__Firmicutes	c__Clostridia	o__Lachnospirales	f__Lachnospiraceae	g__unclassified_f__Lachnospiraceae	s__unclassified_f__Lachnospiraceae	OTU1182	0.33	0	4.33	1.67	1	1.33	0.67
d__Bacteria	k__norank_	p__Patescibacteria	c__Parcubacteria	o__Candidatus_Kaiserbacteria	f__norank_o__Candidatus_Kaiserbacteria	g__norank_f__norank_o__Candidatus_Kaiserbacteria	s__metagenome_g__norank_f__norank_o__Candidatus_Kaiserbacteria	OTU1972	0.67	0.33	0	1	0	1	0.33
d__Bacteria	k__norank_	p__Patescibacteria	c__Saccharimonadia	o__Saccharimonadales	f__norank_o__Saccharimonadales	g__norank_f__norank_o__Saccharimonadales	s__uncultured_bacterium_g__norank_f__norank_o__Saccharimonadales	OTU2277	0	0	0	0	0	0	0.67
d__Bacteria	k__norank_	p__Bacteroidota	c__Bacteroidia	o__Flavobacteriales	f__Crocinitomicaceae	g__Fluviicola	s__unclassified_g__Fluviicola	OTU532	0	12	0.33	0	0.33	2	0.33
d__Bacteria	k__norank_	p__Proteobacteria	c__Gammaproteobacteria	o__Cellvibrionales	f__Cellvibrionaceae	g__norank_f__Cellvibrionaceae	s__uncultured_bacterium_g__norank_f__Cellvibrionaceae	OTU2101	39	63.33	38.67	74	29	77	42.33
d__Bacteria	k__norank_	p__Actinobacteriota	c__Actinobacteria	o__Propionibacteriales	f__Nocardioidaceae	g__Kribbella	s__Kribbella_karoonensis	OTU1524	83	79.67	127.67	106.67	132	73.33	103.33
d__Bacteria	k__norank_	p__Firmicutes	c__Bacilli	o__Paenibacillales	f__Paenibacillaceae	g__Cohnella	s__uncultured_bacterium_g__Cohnella	OTU36	14	11.67	16.33	14	14.33	12	8.67
d__Bacteria	k__norank_	p__Proteobacteria	c__Gammaproteobacteria	o__Burkholderiales	f__Alcaligenaceae	g__Achromobacter	s__unclassified_g__Achromobacter	OTU1858	59	200.33	55	88.67	109.33	150.33	77
d__Bacteria	k__norank_	p__Bacteroidota	c__Bacteroidia	o__Sphingobacteriales	f__env.OPS_17	g__norank_f__env.OPS_17	s__unclassified_g__norank_f__env.OPS_17	OTU1170	0.33	0	0.33	0	0	0.67	0.33
d__Bacteria	k__norank_	p__Actinobacteriota	c__Actinobacteria	o__unclassified_c__Actinobacteria	f__unclassified_c__Actinobacteria	g__unclassified_c__Actinobacteria	s__unclassified_c__Actinobacteria	OTU2065	0.67	3.33	0.33	1	1	2.33	3.33
d__Bacteria	k__norank_	p__Actinobacteriota	c__Actinobacteria	o__Propionibacteriales	f__Nocardioidaceae	g__Nocardioides	s__Nocardioides_sp._g__Nocardioides	OTU304	710.33	571	651	852.67	595.67	652.33	686.33
d__Bacteria	k__norank_	p__Acidobacteriota	c__Acidobacteriae	o__Acidobacteriales	f__norank_o__Acidobacteriales	g__norank_f__norank_o__Acidobacteriales	s__unclassified_g__norank_f__norank_o__Acidobacteriales	OTU177	1	0	0.33	0	0	0	0.33
d__Bacteria	k__norank_	p__Firmicutes	c__Bacilli	o__Aneurinibacillales	f__Aneurinibacillaceae	g__Aneurinibacillus	s__Aneurinibacillus_migulanus	OTU1062	0.67	0.67	1.33	1.33	0.67	2	1
d__Bacteria	k__norank_	p__Chloroflexi	c__Anaerolineae	o__Caldilineales	f__Caldilineaceae	g__norank_f__Caldilineaceae	s__uncultured_bacterium_g__norank_f__Caldilineaceae	OTU1058	78	93.67	68	81.67	87.33	48.33	82.33
d__Bacteria	k__norank_	p__Chloroflexi	c__Anaerolineae	o__SBR1031	f__A4b	g__norank_f__A4b	s__metagenome_g__norank_f__A4b	OTU1459	2	0.33	0.67	0.33	0.67	0	0
d__Bacteria	k__norank_	p__Bacteroidota	c__Bacteroidia	o__Sphingobacteriales	f__Sphingobacteriaceae	g__Sphingobacterium	s__unclassified_g__Sphingobacterium	OTU504	0.33	6.67	0	0	0.33	0	0
d__Bacteria	k__norank_	p__Verrucomicrobiota	c__Verrucomicrobiae	o__Pedosphaerales	f__Pedosphaeraceae	g__norank_f__Pedosphaeraceae	s__uncultured_soil_bacterium_g__norank_f__Pedosphaeraceae	OTU421	8	4.67	5	4	4.67	4	7.67
d__Bacteria	k__norank_	p__Bacteroidota	c__Bacteroidia	o__Chitinophagales	f__norank_o__Chitinophagales	g__norank_f__norank_o__Chitinophagales	s__unclassified_g__norank_f__norank_o__Chitinophagales	OTU1120	0.33	1	1.67	1	0.67	1	0
d__Bacteria	k__norank_	p__Bacteroidota	c__Bacteroidia	o__Sphingobacteriales	f__Sphingobacteriaceae	g__Sphingobacterium	s__unclassified_g__Sphingobacterium	OTU502	0	11	0	0	0	0	0
d__Bacteria	k__norank_	p__Chloroflexi	c__Chloroflexia	o__Thermomicrobiales	f__AKYG1722	g__norank_f__AKYG1722	s__uncultured_Alphaproteobacteria_bacterium_g__norank_f__AKYG1722	OTU1567	271.33	247	337.33	367	401	238.33	340.67
d__Bacteria	k__norank_	p__Proteobacteria	c__Alphaproteobacteria	o__Rhizobiales	f__Beijerinckiaceae	g__Bosea	s__unclassified_g__Bosea	OTU516	37	42	43.67	45.67	49.33	70.33	47.67
d__Bacteria	k__norank_	p__Actinobacteriota	c__Acidimicrobiia	o__Microtrichales	f__Ilumatobacteraceae	g__norank_f__Ilumatobacteraceae	s__metagenome_g__norank_f__Ilumatobacteraceae	OTU1891	62	42	81	63.67	86	89	57.33
d__Bacteria	k__norank_	p__Bacteroidota	c__Bacteroidia	o__Chitinophagales	f__Chitinophagaceae	g__unclassified_f__Chitinophagaceae	s__unclassified_f__Chitinophagaceae	OTU1774	28.33	50.67	17.33	16.33	16.67	35.67	30
d__Bacteria	k__norank_	p__Actinobacteriota	c__Thermoleophilia	o__Solirubrobacterales	f__67-14	g__norank_f__67-14	s__uncultured_bacterium_g__norank_f__67-14	OTU2104	5	2.67	3.67	2.67	4.67	3	5.67
d__Bacteria	k__norank_	p__Actinobacteriota	c__Thermoleophilia	o__Solirubrobacterales	f__67-14	g__norank_f__67-14	s__unclassified_g__norank_f__67-14	OTU388	0.33	0.33	0.67	0	0.33	0.67	1.33
d__Bacteria	k__norank_	p__Proteobacteria	c__Alphaproteobacteria	o__Caedibacterales	f__Caedibacteraceae	g__Caedibacter	s__unclassified_g__Caedibacter	OTU2343	1	0.67	1.33	1	1.33	2	1
d__Bacteria	k__norank_	p__Actinobacteriota	c__Actinobacteria	o__Micromonosporales	f__Micromonosporaceae	g__unclassified_f__Micromonosporaceae	s__unclassified_f__Micromonosporaceae	OTU596	1	0.33	0	0	0	0	0
d__Bacteria	k__norank_	p__Proteobacteria	c__Alphaproteobacteria	o__Sphingomonadales	f__Sphingomonadaceae	g__Ellin6055	s__uncultured_bacterium_g__Ellin6055	OTU1381	106	94.33	86.67	97.67	120.33	122	84.67
d__Bacteria	k__norank_	p__Bacteroidota	c__Bacteroidia	o__Chitinophagales	f__Chitinophagaceae	g__Edaphobaculum	s__uncultured_bacterium_g__Edaphobaculum	OTU1249	0	1	2.67	1	1.33	0	0.33
d__Bacteria	k__norank_	p__Firmicutes	c__Bacilli	o__Brevibacillales	f__Brevibacillaceae	g__Brevibacillus	s__unclassified_g__Brevibacillus	OTU1644	0.33	0	0.33	0	1.33	0.33	0
d__Bacteria	k__norank_	p__Actinobacteriota	c__Thermoleophilia	o__Gaiellales	f__norank_o__Gaiellales	g__norank_f__norank_o__Gaiellales	s__uncultured_Rubrobacteria_bacterium_g__norank	OTU467	29	24.67	20.67	20.33	20.33	20	35.33
d__Bacteria	k__norank_	p__Patescibacteria	c__Parcubacteria	o__Candidatus_Kaiserbacteria	f__norank_o__Candidatus_Kaiserbacteria	g__norank_f__norank_o__Candidatus_Kaiserbacteria	s__uncultured_bacterium_g__norank_f__norank_o__Candidatus_Kaiserbacteria	OTU2409	0.33	0	0.67	0.67	1	0.33	0
d__Bacteria	k__norank_	p__Acidobacteriota	c__Blastocatellia	o__Blastocatellales	f__Blastocatellaceae	g__Blastocatella	s__uncultured_soil_bacterium_g__Blastocatella	OTU4	0	0	0	1	0	0	0
d__Bacteria	k__norank_	p__Actinobacteriota	c__Acidimicrobiia	o__Microtrichales	f__Ilumatobacteraceae	g__norank_f__Ilumatobacteraceae	s__unclassified_g__norank_f__Ilumatobacteraceae	OTU2266	50.67	45.67	90.67	73.67	86	66.33	64.33
d__Bacteria	k__norank_	p__Gemmatimonadota	c__Longimicrobia	o__Longimicrobiales	f__Longimicrobiaceae	g__norank_f__Longimicrobiaceae	s__uncultured_bacterium_g__norank_f__Longimicrobiaceae	OTU602	7	6.67	2	5.67	4	2.33	7.67
d__Bacteria	k__norank_	p__Chloroflexi	c__Chloroflexia	o__Thermomicrobiales	f__JG30-KF-CM45	g__norank_f__JG30-KF-CM45	s__unclassified_g__norank_f__JG30-KF-CM45	OTU2034	0	0.33	0.33	0	0	0.33	0.67
d__Bacteria	k__norank_	p__Chloroflexi	c__Chloroflexia	o__Thermomicrobiales	f__JG30-KF-CM45	g__norank_f__JG30-KF-CM45	s__uncultured_bacterium_g__norank_f__JG30-KF-CM45	OTU757	7	14	14	9.33	15	10.33	11
d__Bacteria	k__norank_	p__Chloroflexi	c__Chloroflexia	o__Thermomicrobiales	f__JG30-KF-CM45	g__norank_f__JG30-KF-CM45	s__uncultured_bacterium_g__norank_f__JG30-KF-CM45	OTU756	0.33	0.33	0	0	0	0	0
d__Bacteria	k__norank_	p__Actinobacteriota	c__Actinobacteria	o__Frankiales	f__Geodermatophilaceae	g__unclassified_f__Geodermatophilaceae	s__unclassified_f__Geodermatophilaceae	OTU1708	6	12	8.33	10.33	6	8.67	11.33
d__Bacteria	k__norank_	p__Chloroflexi	c__TK10	o__norank_c__TK10	f__norank_o__norank_c__TK10	g__norank_f__norank_o__norank_c__TK10	s__uncultured_soil_bacterium_g__norank_f__norank_o__norank_c__TK10	OTU70	18	17.33	11	15	19.33	10.33	24.33
d__Bacteria	k__norank_	p__Gemmatimonadota	c__BD2-11_terrestrial_group	o__norank_c__BD2-11_terrestrial_group	f__norank_o__norank_c__BD2-11_terrestrial_group	g__norank_f__norank_o__norank_c__BD2-11_terrestrial_group	s__unclassified_g__norank_f__norank_o__norank_c__BD2-11_terrestrial_group	OTU1694	0	0	0.33	0	1	0	0
d__Bacteria	k__norank_	p__Firmicutes	c__Bacilli	o__Bacillales	f__Planococcaceae	g__Solibacillus	s__Solibacillus_silvestris	OTU77	0.33	2.67	0	0.33	0	0.33	0.33
d__Bacteria	k__norank_	p__Armatimonadota	c__Fimbriimonadia	o__Fimbriimonadales	f__Fimbriimonadaceae	g__norank_f__Fimbriimonadaceae	s__metagenome_g__norank_f__Fimbriimonadaceae	OTU742	0	0.33	0	0.33	0.33	0	0.33
d__Bacteria	k__norank_	p__Firmicutes	c__Clostridia	o__Peptococcales	f__Peptococcaceae	g__norank_f__Peptococcaceae	s__uncultured_prokaryote_g__norank_f__Peptococcaceae	OTU451	0.33	0	0	0	0	0	0.33
d__Bacteria	k__norank_	p__Actinobacteriota	c__Thermoleophilia	o__Solirubrobacterales	f__67-14	g__norank_f__67-14	s__uncultured_bacterium_g__norank_f__67-14	OTU98	12.33	9.33	4.67	4	5.67	8.67	8.33
d__Bacteria	k__norank_	p__Proteobacteria	c__Gammaproteobacteria	o__Steroidobacterales	f__Woeseiaceae	g__Woeseia	s__uncultured_bacterium_g__Woeseia	OTU828	0.33	0.33	1.33	1	0.33	0.67	0.33
d__Bacteria	k__norank_	p__Chloroflexi	c__Chloroflexia	o__Thermomicrobiales	f__JG30-KF-CM45	g__norank_f__JG30-KF-CM45	s__uncultured_bacterium_g__norank_f__JG30-KF-CM45	OTU1819	16.67	13.33	22.67	19.67	25.67	11.67	23.67
d__Bacteria	k__norank_	p__Proteobacteria	c__Alphaproteobacteria	o__Rickettsiales	f__Mitochondria	g__norank_f__Mitochondria	s__Malawimonas_jakobiformis	OTU1127	0	0	0.33	0	0.33	0	0.33
d__Bacteria	k__norank_	p__Proteobacteria	c__Alphaproteobacteria	o__Caulobacterales	f__Caulobacteraceae	g__Caulobacter	s__unclassified_g__Caulobacter	OTU25	53.67	138	54	67	50.33	61	38
d__Bacteria	k__norank_	p__Chloroflexi	c__Anaerolineae	o__Caldilineales	f__Caldilineaceae	g__norank_f__Caldilineaceae	s__uncultured_bacterium_g__norank_f__Caldilineaceae	OTU1507	0	0	0	1.33	0	0	0
d__Bacteria	k__norank_	p__Acidobacteriota	c__Holophagae	o__Subgroup_7	f__norank_o__Subgroup_7	g__norank_f__norank_o__Subgroup_7	s__uncultured_bacterium_g__norank_f__norank_o__Subgroup_7	OTU1940	0.67	1.67	1	1.33	1.33	1.33	0.33
d__Bacteria	k__norank_	p__Desulfobacterota	c__norank_p__Desulfobacterota	o__norank_c__norank_p__Desulfobacterota	f__norank_o__norank_c__norank_p__Desulfobacterota	g__norank_f__norank_o__norank_c__norank_p__Desulfobacterota	s__unclassified_g__norank_f__norank_o__norank_c__norank_p__Desulfobacterota	OTU678	0	0.67	0	0	0	0	0.33
d__Bacteria	k__norank_	p__Acidobacteriota	c__Vicinamibacteria	o__Vicinamibacterales	f__Vicinamibacteraceae	g__norank_f__Vicinamibacteraceae	s__uncultured_Acidobacteriaceae_bacterium_g__norank_f__Vicinamibacteraceae	OTU1686	0	0.33	1	0	1.67	0.67	0.33
d__Bacteria	k__norank_	p__Armatimonadota	c__norank_p__Armatimonadota	o__norank_c__norank_p__Armatimonadota	f__norank_o__norank_c__norank_p__Armatimonadota	g__norank_f__norank_o__norank_c__norank_p__Armatimonadota	s__unclassified_g__norank_f__norank_o__norank_c__norank_p__Armatimonadota	OTU539	30	18	32.33	59	60.67	15	18.33
d__Bacteria	k__norank_	p__Acidobacteriota	c__Vicinamibacteria	o__Vicinamibacterales	f__norank_o__Vicinamibacterales	g__norank_f__norank_o__Vicinamibacterales	s__uncultivated_soil_bacterium_clone_C028	OTU2304	1.67	1.33	1	0	1.67	0.67	2.33
d__Bacteria	k__norank_	p__Proteobacteria	c__Alphaproteobacteria	o__Rickettsiales	f__AB1	g__norank_f__AB1	s__uncultured_bacterium_g__norank_f__AB1	OTU335	0	0	0	0	0	0.67	0
d__Bacteria	k__norank_	p__Proteobacteria	c__Alphaproteobacteria	o__Tistrellales	f__Geminicoccaceae	g__norank_f__Geminicoccaceae	s__uncultured_bacterium_g__norank_f__Geminicoccaceae	OTU273	1	0	0.67	0.67	0.67	1	2.67
d__Bacteria	k__norank_	p__Actinobacteriota	c__Acidimicrobiia	o__Microtrichales	f__norank_o__Microtrichales	g__norank_f__norank_o__Microtrichales	s__metagenome_g__norank_f__norank_o__Microtrichales	OTU1798	0	0.33	0.33	0.67	0.67	0.67	1
d__Bacteria	k__norank_	p__Myxococcota	c__Myxococcia	o__Myxococcales	f__Myxococcaceae	g__Corallococcus	s__Corallococcus_coralloides_g__Corallococcus	OTU459	0.67	0	0.33	0	1	0.33	0
d__Bacteria	k__norank_	p__Bacteroidota	c__Bacteroidia	o__Chitinophagales	f__Chitinophagaceae	g__Chitinophaga	s__unclassified_g__Chitinophaga	OTU1794	0	0.67	0.33	0	0.33	2.33	0.33
d__Bacteria	k__norank_	p__Firmicutes	c__Bacilli	o__Alicyclobacillales	f__Alicyclobacillaceae	g__Alicyclobacillus	s__uncultured_bacterium_g__Alicyclobacillus	OTU2162	0	0	0	0	0	0	0.33
d__Bacteria	k__norank_	p__Chloroflexi	c__Anaerolineae	o__SBR1031	f__norank_o__SBR1031	g__norank_f__norank_o__SBR1031	s__uncultured_bacterium_g__norank_f__norank_o__SBR1031	OTU189	0.33	0	0.33	0	0	0	0
d__Bacteria	k__norank_	p__Bdellovibrionota	c__Bdellovibrionia	o__Bdellovibrionales	f__Bdellovibrionaceae	g__OM27_clade	s__unclassified_g__OM27_clade	OTU1536	8.67	4	3.33	7	6	6.33	10.67
d__Bacteria	k__norank_	p__Patescibacteria	c__Saccharimonadia	o__Saccharimonadales	f__norank_o__Saccharimonadales	g__norank_f__norank_o__Saccharimonadales	s__uncultured_soil_bacterium_g__norank_f__norank_o__Saccharimonadales	OTU127	0	0	0	0	0	0.33	0
d__Bacteria	k__norank_	p__Firmicutes	c__Bacilli	o__Thermoactinomycetales	f__Thermoactinomycetaceae	g__Kroppenstedtia	s__uncultured_Kroppenstedtia_sp._g__Kroppenstedtia	OTU265	0.33	0	0	0	0.33	0	0
d__Bacteria	k__norank_	p__Firmicutes	c__Bacilli	o__Paenibacillales	f__Paenibacillaceae	g__Paenibacillus	s__unclassified_g__Paenibacillus	OTU1857	28	48.67	16.33	28.67	25.33	14	10
d__Bacteria	k__norank_	p__Cyanobacteria	c__Sericytochromatia	o__norank_c__Sericytochromatia	f__norank_o__norank_c__Sericytochromatia	g__norank_f__norank_o__norank_c__Sericytochromatia	s__uncultured_bacterium_g__norank_f__norank_o__norank_c__Sericytochromatia	OTU236	1	0	0	1	0	0	0
d__Bacteria	k__norank_	p__Chloroflexi	c__Chloroflexia	o__Thermomicrobiales	f__JG30-KF-CM45	g__norank_f__JG30-KF-CM45	s__unclassified_g__norank_f__JG30-KF-CM45	OTU1433	10.33	8.67	12.33	11.67	14.33	8	17
d__Bacteria	k__norank_	p__Actinobacteriota	c__Actinobacteria	o__Propionibacteriales	f__Propionibacteriaceae	g__Tessaracoccus	s__Tessaracoccus_rhinocerotis	OTU1761	0.33	0	1.33	0.67	0.67	0	0
d__Bacteria	k__norank_	p__Deinococcota	c__Deinococci	o__Deinococcales	f__Deinococcaceae	g__Deinococcus	s__Deinococcus_deserti_VCD115	OTU379	0.33	0.33	0	0	0	1.67	0.33
d__Bacteria	k__norank_	p__Chloroflexi	c__Anaerolineae	o__SBR1031	f__A4b	g__norank_f__A4b	s__uncultured_soil_bacterium_g__norank_f__A4b	OTU1963	33.67	25	40.67	24.33	48	52.33	36.33
d__Bacteria	k__norank_	p__Actinobacteriota	c__Actinobacteria	o__Propionibacteriales	f__Propionibacteriaceae	g__unclassified_f__Propionibacteriaceae	s__unclassified_f__Propionibacteriaceae	OTU991	2.33	0.33	3.33	3.33	2.33	0.67	1.33
d__Bacteria	k__norank_	p__Bacteroidota	c__Bacteroidia	o__Sphingobacteriales	f__Sphingobacteriaceae	g__Pedobacter	s__uncultured_Bacteroidetes_bacterium_g__Pedobacter	OTU2379	3	2.67	2.33	1.67	3	1	3
d__Bacteria	k__norank_	p__Proteobacteria	c__Gammaproteobacteria	o__Burkholderiales	f__Oxalobacteraceae	g__Noviherbaspirillum	s__uncultured_bacterium_g__Noviherbaspirillum	OTU1626	191.67	229	99.33	84	119.67	132.33	141.67
d__Bacteria	k__norank_	p__Chloroflexi	c__JG30-KF-CM66	o__norank_c__JG30-KF-CM66	f__norank_o__norank_c__JG30-KF-CM66	g__norank_f__norank_o__norank_c__JG30-KF-CM66	s__uncultured_Chloroflexi_bacterium_g__norank_f__norank_o__norank_c__JG30-KF-CM66	OTU1103	1.33	0.33	3.67	2	1.67	1	2
d__Bacteria	k__norank_	p__Proteobacteria	c__Gammaproteobacteria	o__Xanthomonadales	f__Xanthomonadaceae	g__Luteimonas	s__uncultured_Lysobacter_sp._g__Luteimonas	OTU1829	55.33	57.67	38.67	32.33	41.33	44	59.67
d__Bacteria	k__norank_	p__Planctomycetota	c__Planctomycetes	o__Gemmatales	f__Gemmataceae	g__unclassified_f__Gemmataceae	s__unclassified_f__Gemmataceae	OTU1518	0	0.33	0	0.33	0	0	0
d__Bacteria	k__norank_	p__Bdellovibrionota	c__Oligoflexia	o__0319-6G20	f__norank_o__0319-6G20	g__norank_f__norank_o__0319-6G20	s__unclassified_g__norank_f__norank_o__0319-6G20	OTU301	2.33	1.33	2.67	2	1.33	3	2.67
d__Bacteria	k__norank_	p__Proteobacteria	c__Gammaproteobacteria	o__Burkholderiales	f__Oxalobacteraceae	g__Massilia	s__unclassified_g__Massilia	OTU17	20	47.33	1	1	8	2.33	5.67
d__Bacteria	k__norank_	p__Bacteroidota	c__Bacteroidia	o__Chitinophagales	f__Chitinophagaceae	g__norank_f__Chitinophagaceae	s__unclassified_g__norank_f__Chitinophagaceae	OTU497	0.67	4.67	1	0.33	1.67	0.67	0
d__Bacteria	k__norank_	p__Chloroflexi	c__JG30-KF-CM66	o__norank_c__JG30-KF-CM66	f__norank_o__norank_c__JG30-KF-CM66	g__norank_f__norank_o__norank_c__JG30-KF-CM66	s__uncultured_bacterium_g__norank_f__norank_o__norank_c__JG30-KF-CM66	OTU2016	0.33	0	0	0	0	0.33	0
d__Bacteria	k__norank_	p__Proteobacteria	c__Alphaproteobacteria	o__Acetobacterales	f__Acetobacteraceae	g__Craurococcus-Caldovatus	s__unclassified_g__Craurococcus-Caldovatus	OTU1548	0.67	0.67	0.33	0.67	0.33	0	1.33
d__Bacteria	k__norank_	p__Firmicutes	c__Bacilli	o__Bacillales	f__Planococcaceae	g__unclassified_f__Planococcaceae	s__unclassified_f__Planococcaceae	OTU848	0.33	1	1.33	0.33	1	0.33	1
d__Bacteria	k__norank_	p__Bdellovibrionota	c__Bdellovibrionia	o__Bacteriovoracales	f__Bacteriovoracaceae	g__Peredibacter	s__metagenome_g__Peredibacter	OTU202	0.33	0.33	1.67	2	2.67	1.67	2
d__Bacteria	k__norank_	p__Armatimonadota	c__norank_p__Armatimonadota	o__norank_c__norank_p__Armatimonadota	f__norank_o__norank_c__norank_p__Armatimonadota	g__norank_f__norank_o__norank_c__norank_p__Armatimonadota	s__metagenome_g__norank_f__norank_o__norank_c__norank_p__Armatimonadota	OTU1372	18.33	8.67	15	18	24.33	15.33	12
d__Bacteria	k__norank_	p__Actinobacteriota	c__Actinobacteria	o__Streptomycetales	f__Streptomycetaceae	g__Streptomyces	s__unclassified_g__Streptomyces	OTU2061	90.67	65.67	167	142.33	203.33	438	153
d__Bacteria	k__norank_	p__Actinobacteriota	c__Actinobacteria	o__Micrococcales	f__Micrococcaceae	g__Paenarthrobacter	s__Paenarthrobacter_nitroguajacolicus_g__Paenarthrobacter	OTU607	17.33	50	21.33	24.33	19.33	26.67	24
d__Bacteria	k__norank_	p__Proteobacteria	c__Alphaproteobacteria	o__Rhodospirillales	f__norank_o__Rhodospirillales	g__norank_f__norank_o__Rhodospirillales	s__uncultured_soil_bacterium_g__norank_f__norank_o__Rhodospirillales	OTU427	6.33	7	10	9	10.67	5.33	11.67
d__Bacteria	k__norank_	p__Patescibacteria	c__Saccharimonadia	o__Saccharimonadales	f__norank_o__Saccharimonadales	g__norank_f__norank_o__Saccharimonadales	s__uncultured_bacterium_g__norank_f__norank_o__Saccharimonadales	OTU135	3	1	2	0.33	3.67	3	0.67
d__Bacteria	k__norank_	p__Actinobacteriota	c__Acidimicrobiia	o__norank_c__Acidimicrobiia	f__norank_o__norank_c__Acidimicrobiia	g__norank_f__norank_o__norank_c__Acidimicrobiia	s__uncultured_Acidimicrobiia_bacterium_g__norank	OTU1918	44	42	41.67	39.33	53	48.33	39.67
d__Bacteria	k__norank_	p__Verrucomicrobiota	c__Verrucomicrobiae	o__Chthoniobacterales	f__Chthoniobacteraceae	g__Chthoniobacter	s__uncultured_bacterium_g__Chthoniobacter	OTU1467	2.67	1.67	1	2	1	2.33	0.67
d__Bacteria	k__norank_	p__Proteobacteria	c__Alphaproteobacteria	o__Tistrellales	f__Geminicoccaceae	g__unclassified_f__Geminicoccaceae	s__unclassified_f__Geminicoccaceae	OTU132	0	0	0	0.33	0	0.33	0
d__Bacteria	k__norank_	p__Acidobacteriota	c__Subgroup_25	o__norank_c__Subgroup_25	f__norank_o__norank_c__Subgroup_25	g__norank_f__norank_o__norank_c__Subgroup_25	s__uncultured_bacterium_g__norank_f__norank_o__norank_c__Subgroup_25	OTU1384	0.33	0	0	0.33	0	0	0
d__Bacteria	k__norank_	p__Actinobacteriota	c__Actinobacteria	o__Pseudonocardiales	f__Pseudonocardiaceae	g__Pseudonocardia	s__Pseudonocardia_alaniniphila	OTU1408	9.67	16	7.67	13	7.33	7.67	15
d__Bacteria	k__norank_	p__Acidobacteriota	c__Vicinamibacteria	o__Vicinamibacterales	f__Vicinamibacteraceae	g__norank_f__Vicinamibacteraceae	s__uncultured_bacterium_g__norank_f__Vicinamibacteraceae	OTU655	0.33	0.67	0	0	0	0.33	0.67
d__Bacteria	k__norank_	p__Bdellovibrionota	c__Bdellovibrionia	o__Bdellovibrionales	f__Bdellovibrionaceae	g__OM27_clade	s__metagenome_g__OM27_clade	OTU886	0.33	0	0.33	0	0	0.67	0
d__Bacteria	k__norank_	p__Proteobacteria	c__Gammaproteobacteria	o__Granulosicoccales	f__norank_o__Granulosicoccales	g__norank_f__norank_o__Granulosicoccales	s__uncultured_bacterium_g__norank_f__norank_o__Granulosicoccales	OTU1031	2.67	1	10	11	5.33	1.67	4.67
d__Bacteria	k__norank_	p__Chloroflexi	c__Chloroflexia	o__Chloroflexales	f__Herpetosiphonaceae	g__Herpetosiphon	s__uncultured_Chloroflexi_bacterium_g__Herpetosiphon	OTU2434	2.67	1.33	7	1.67	4	11	5
d__Bacteria	k__norank_	p__Firmicutes	c__Bacilli	o__Bacillales	f__Bacillaceae	g__Bacillus	s__Bacillus_coagulans_g__Bacillus	OTU292	11.67	7.67	12	16	25.33	26.67	8.67
d__Bacteria	k__norank_	p__Acidobacteriota	c__Vicinamibacteria	o__Vicinamibacterales	f__norank_o__Vicinamibacterales	g__norank_f__norank_o__Vicinamibacterales	s__metagenome_g__norank_f__norank_o__Vicinamibacterales	OTU1353	6.33	3.33	4	3.67	3.33	5	2.33
d__Bacteria	k__norank_	p__Proteobacteria	c__Gammaproteobacteria	o__Nitrosococcales	f__Nitrosococcaceae	g__wb1-P19	s__uncultured_bacterium_g__wb1-P19	OTU242	1	0	0	0	0	0	1
d__Bacteria	k__norank_	p__Proteobacteria	c__Gammaproteobacteria	o__Burkholderiales	f__Nitrosomonadaceae	g__MND1	s__unclassified_g__MND1	OTU2202	1	1.67	0.67	1	2.33	0.33	1.67
d__Bacteria	k__norank_	p__Bacteroidota	c__Bacteroidia	o__Flavobacteriales	f__Flavobacteriaceae	g__Flavobacterium	s__unclassified_g__Flavobacterium	OTU600	0.33	4	0	0.33	0	0	0
d__Bacteria	k__norank_	p__Actinobacteriota	c__Actinobacteria	o__Micrococcales	f__Dermabacteraceae	g__unclassified_f__Dermabacteraceae	s__unclassified_f__Dermabacteraceae	OTU1152	0.33	2.33	261.67	9	2.33	0.33	2
d__Bacteria	k__norank_	p__Proteobacteria	c__Alphaproteobacteria	o__Sphingomonadales	f__Sphingomonadaceae	g__Novosphingobium	s__metagenome_g__Novosphingobium	OTU1454	19.67	62.67	14	14.67	20.33	16	24
d__Bacteria	k__norank_	p__Actinobacteriota	c__Thermoleophilia	o__Gaiellales	f__norank_o__Gaiellales	g__norank_f__norank_o__Gaiellales	s__uncultured_bacterium_g__norank_f__norank_o__Gaiellales	OTU1250	0	0	0.33	0.67	0.33	0	0.33
d__Bacteria	k__norank_	p__Planctomycetota	c__Phycisphaerae	o__Phycisphaerales	f__Phycisphaeraceae	g__SM1A02	s__unclassified_g__SM1A02	OTU1007	0	0	0.33	0	0.33	0	0
d__Bacteria	k__norank_	p__Actinobacteriota	c__Actinobacteria	o__Micromonosporales	f__Micromonosporaceae	g__Actinocatenispora	s__Actinocatenispora_thailandica	OTU793	0	0	0	0.33	0.33	0	1
d__Bacteria	k__norank_	p__Proteobacteria	c__Alphaproteobacteria	o__Acetobacterales	f__Acetobacteraceae	g__Roseomonas	s__metagenome_g__Roseomonas	OTU2436	2	1.33	2.33	2	0.67	1.33	3.67
d__Bacteria	k__norank_	p__Chloroflexi	c__Chloroflexia	o__Thermomicrobiales	f__JG30-KF-CM45	g__norank_f__JG30-KF-CM45	s__uncultured_soil_bacterium_g__norank_f__JG30-KF-CM45	OTU2422	2	3	3	0.67	2	2.67	3.33
d__Bacteria	k__norank_	p__Actinobacteriota	c__Acidimicrobiia	o__unclassified_c__Acidimicrobiia	f__unclassified_c__Acidimicrobiia	g__unclassified_c__Acidimicrobiia	s__unclassified_c__Acidimicrobiia	OTU656	0	0.67	0	0	0	0	0
d__Bacteria	k__norank_	p__Actinobacteriota	c__Actinobacteria	o__Corynebacteriales	f__Mycobacteriaceae	g__Mycobacterium	s__unclassified_g__Mycobacterium	OTU306	0.33	0	0	0	0	0	0
d__Bacteria	k__norank_	p__Chloroflexi	c__TK10	o__norank_c__TK10	f__norank_o__norank_c__TK10	g__norank_f__norank_o__norank_c__TK10	s__unclassified_g__norank_f__norank_o__norank_c__TK10	OTU1301	0.67	0.67	1	3.67	2.67	0.67	0
d__Bacteria	k__norank_	p__Methylomirabilota	c__Methylomirabilia	o__Rokubacteriales	f__WX65	g__norank_f__WX65	s__uncultured_bacterium_g__norank_f__WX65	OTU267	0.67	0.67	0	0.67	0	1	1.33
d__Bacteria	k__norank_	p__Myxococcota	c__Myxococcia	o__Myxococcales	f__Myxococcaceae	g__KD3-10	s__metagenome_g__KD3-10	OTU130	0.33	0	0	0	0	0	0
d__Bacteria	k__norank_	p__Firmicutes	c__Bacilli	o__Paenibacillales	f__Paenibacillaceae	g__Paenibacillus	s__Paenibacillus_graminis	OTU2376	53.67	41.67	23.33	20.67	35	10.67	17
d__Bacteria	k__norank_	p__Fibrobacterota	c__Fibrobacteria	o__Fibrobacterales	f__Fibrobacteraceae	g__norank_f__Fibrobacteraceae	s__uncultured_bacterium_g__norank_f__Fibrobacteraceae	OTU1804	0	0	0	0.33	0	0.67	0
d__Bacteria	k__norank_	p__Myxococcota	c__Polyangia	o__Haliangiales	f__Haliangiaceae	g__Haliangium	s__metagenome_g__Haliangium	OTU30	10.33	4.33	7	4.33	4	7.67	6.67
d__Bacteria	k__norank_	p__Proteobacteria	c__Gammaproteobacteria	o__Burkholderiales	f__Oxalobacteraceae	g__Massilia	s__unclassified_g__Massilia	OTU771	0.33	52.67	0	0.33	0	0.33	0
d__Bacteria	k__norank_	p__Acidobacteriota	c__Acidobacteriae	o__Solibacterales	f__Solibacteraceae	g__Candidatus_Solibacter	s__metagenome_g__Candidatus_Solibacter	OTU2288	1.33	1.67	0.33	0	0	1.67	2.33
d__Bacteria	k__norank_	p__Actinobacteriota	c__Thermoleophilia	o__Gaiellales	f__Gaiellaceae	g__Gaiella	s__uncultured_Rubrobacteria_bacterium_g__Gaiella	OTU2159	2	3.67	2.67	1.33	2	3.67	4.67
d__Bacteria	k__norank_	p__Chloroflexi	c__Chloroflexia	o__Thermomicrobiales	f__JG30-KF-CM45	g__norank_f__JG30-KF-CM45	s__uncultured_bacterium_g__norank_f__JG30-KF-CM45	OTU2401	14.33	8	10	14	19.67	9.67	22.67
d__Bacteria	k__norank_	p__Bdellovibrionota	c__Bdellovibrionia	o__Bdellovibrionales	f__Bdellovibrionaceae	g__OM27_clade	s__uncultured_bacterium_g__OM27_clade	OTU1003	0.33	0	0.33	0.33	0	0	0
d__Bacteria	k__norank_	p__Patescibacteria	c__Saccharimonadia	o__Saccharimonadales	f__unclassified_o__Saccharimonadales	g__unclassified_o__Saccharimonadales	s__unclassified_o__Saccharimonadales	OTU1241	0.33	1.67	0.33	1.67	0	0	0
d__Bacteria	k__norank_	p__Proteobacteria	c__Gammaproteobacteria	o__Legionellales	f__Legionellaceae	g__Legionella	s__uncultured_bacterium_g__Legionella	OTU2173	4.67	2.67	3	5.67	3	3	5
d__Bacteria	k__norank_	p__Bdellovibrionota	c__Bdellovibrionia	o__Bacteriovoracales	f__Bacteriovoracaceae	g__Peredibacter	s__metagenome_g__Peredibacter	OTU455	0.33	0	0	0.67	0.33	0	1
d__Bacteria	k__norank_	p__Bdellovibrionota	c__Oligoflexia	o__Oligoflexales	f__norank_o__Oligoflexales	g__norank_f__norank_o__Oligoflexales	s__uncultured_bacterium_g__norank_f__norank_o__Oligoflexales	OTU280	1.33	1.67	1.67	0.67	2	0.33	0
d__Bacteria	k__norank_	p__Proteobacteria	c__Alphaproteobacteria	o__Micavibrionales	f__norank_o__Micavibrionales	g__norank_f__norank_o__Micavibrionales	s__uncultured_bacterium_g__norank_f__norank_o__Micavibrionales	OTU1270	0	2	0	2	0	0.33	0.33
d__Bacteria	k__norank_	p__Chloroflexi	c__TK10	o__norank_c__TK10	f__norank_o__norank_c__TK10	g__norank_f__norank_o__norank_c__TK10	s__uncultured_bacterium_g__norank_f__norank_o__norank_c__TK10	OTU2433	0.33	0.67	0.33	3	0.67	0	0.67
d__Bacteria	k__norank_	p__Chloroflexi	c__Chloroflexia	o__Thermomicrobiales	f__JG30-KF-CM45	g__norank_f__JG30-KF-CM45	s__uncultured_bacterium_g__norank_f__JG30-KF-CM45	OTU725	11.67	11.33	11	12	14	10.67	9.67
d__Bacteria	k__norank_	p__Planctomycetota	c__Planctomycetes	o__Pirellulales	f__Pirellulaceae	g__Pir4_lineage	s__metagenome_g__Pir4_lineage	OTU28	0.33	0	0	0.33	0	0.33	0
d__Bacteria	k__norank_	p__Myxococcota	c__Polyangia	o__Polyangiales	f__Phaselicystidaceae	g__Phaselicystis	s__unclassified_g__Phaselicystis	OTU1889	0	0	0	0	0	0.67	0
d__Bacteria	k__norank_	p__Chloroflexi	c__Chloroflexia	o__Thermomicrobiales	f__JG30-KF-CM45	g__norank_f__JG30-KF-CM45	s__unclassified_g__norank_f__JG30-KF-CM45	OTU1425	19.33	22.33	25	26.33	20.67	23.33	23.33
d__Bacteria	k__norank_	p__Proteobacteria	c__Alphaproteobacteria	o__Sphingomonadales	f__Sphingomonadaceae	g__unclassified_f__Sphingomonadaceae	s__unclassified_f__Sphingomonadaceae	OTU1184	0	0	0.33	0.33	0	0.67	0
d__Bacteria	k__norank_	p__Actinobacteriota	c__Actinobacteria	o__Pseudonocardiales	f__Pseudonocardiaceae	g__Pseudonocardia	s__uncultured_bacterium_g__Pseudonocardia	OTU9	7	13.67	4.67	7.67	5	4.33	8.33
d__Bacteria	k__norank_	p__Actinobacteriota	c__Acidimicrobiia	o__norank_c__Acidimicrobiia	f__norank_o__norank_c__Acidimicrobiia	g__norank_f__norank_o__norank_c__Acidimicrobiia	s__unclassified_g__norank_f__norank_o__norank_c__Acidimicrobiia	OTU1294	13.33	13	16	11.67	17	8.33	11.33
d__Bacteria	k__norank_	p__Desulfobacterota	c__norank_p__Desulfobacterota	o__norank_c__norank_p__Desulfobacterota	f__norank_o__norank_c__norank_p__Desulfobacterota	g__norank_f__norank_o__norank_c__norank_p__Desulfobacterota	s__uncultured_proteobacterium_g__norank_f__norank_o__norank_c__norank_p__Desulfobacterota	OTU488	0.67	0.67	1	0.33	0	0	0.33
d__Bacteria	k__norank_	p__Proteobacteria	c__Alphaproteobacteria	o__Zavarziniales	f__norank_o__Zavarziniales	g__norank_f__norank_o__Zavarziniales	s__uncultured_bacterium_g__norank_f__norank_o__Zavarziniales	OTU1477	2	2.33	3.33	3.67	4.33	2	2
d__Bacteria	k__norank_	p__Actinobacteriota	c__Actinobacteria	o__Micrococcales	f__Microbacteriaceae	g__Microbacterium	s__unclassified_g__Microbacterium	OTU1116	162.33	191.33	236.33	213	186	272	219
d__Bacteria	k__norank_	p__Acidobacteriota	c__Acidobacteriae	o__norank_c__Acidobacteriae	f__norank_o__norank_c__Acidobacteriae	g__Paludibaculum	s__metagenome_g__Paludibaculum	OTU2132	5	5.33	8.67	8	7.33	8.67	5.67
d__Bacteria	k__norank_	p__Actinobacteriota	c__Thermoleophilia	o__Gaiellales	f__norank_o__Gaiellales	g__norank_f__norank_o__Gaiellales	s__uncultured_organism_g__norank_f__norank_o__Gaiellales	OTU80	18	8.67	5	13.33	10.67	6.67	11.33
d__Bacteria	k__norank_	p__Bdellovibrionota	c__Oligoflexia	o__Oligoflexales	f__norank_o__Oligoflexales	g__Oligoflexus	s__unclassified_g__Oligoflexus	OTU1049	2.33	1.33	2	1.67	1.67	1.67	2.67
d__Bacteria	k__norank_	p__Actinobacteriota	c__Actinobacteria	o__Pseudonocardiales	f__Pseudonocardiaceae	g__Pseudonocardia	s__uncultured_bacterium_g__Pseudonocardia	OTU2194	0.33	0	0.67	0	0.33	0	2.33
d__Bacteria	k__norank_	p__Actinobacteriota	c__Actinobacteria	o__Streptosporangiales	f__Streptosporangiaceae	g__unclassified_f__Streptosporangiaceae	s__unclassified_f__Streptosporangiaceae	OTU134	5.33	4	4.33	2.33	4	6	11.67
d__Bacteria	k__norank_	p__Verrucomicrobiota	c__Chlamydiae	o__Chlamydiales	f__Parachlamydiaceae	g__norank_f__Parachlamydiaceae	s__metagenome_g__norank_f__Parachlamydiaceae	OTU933	4.33	2.67	5	5.33	6.33	10.33	2.33
d__Bacteria	k__norank_	p__Actinobacteriota	c__Actinobacteria	o__Frankiales	f__Geodermatophilaceae	g__unclassified_f__Geodermatophilaceae	s__unclassified_f__Geodermatophilaceae	OTU1766	7.67	8	11	15.33	14	5	10.33
d__Bacteria	k__norank_	p__Patescibacteria	c__unclassified_p__Patescibacteria	o__unclassified_p__Patescibacteria	f__unclassified_p__Patescibacteria	g__unclassified_p__Patescibacteria	s__unclassified_p__Patescibacteria	OTU2363	0	0	0	0	0	0	1
d__Bacteria	k__norank_	p__Acidobacteriota	c__Thermoanaerobaculia	o__Thermoanaerobaculales	f__Thermoanaerobaculaceae	g__Subgroup_10	s__unclassified_g__Subgroup_10	OTU1529	0	0	0	0	0.33	0	0
d__Bacteria	k__norank_	p__Proteobacteria	c__Alphaproteobacteria	o__unclassified_c__Alphaproteobacteria	f__unclassified_c__Alphaproteobacteria	g__unclassified_c__Alphaproteobacteria	s__unclassified_c__Alphaproteobacteria	OTU1808	0.33	0	0	0	0	1	0
d__Bacteria	k__norank_	p__Chloroflexi	c__Anaerolineae	o__Caldilineales	f__Caldilineaceae	g__norank_f__Caldilineaceae	s__uncultured_Chloroflexi_bacterium_g__norank_f__Caldilineaceae	OTU1515	0	0	0.33	0	0.33	0	0.33
d__Bacteria	k__norank_	p__Proteobacteria	c__Alphaproteobacteria	o__Rhodobacterales	f__Rhodobacteraceae	g__Tropicimonas	s__uncultured_bacterium_g__Tropicimonas	OTU1439	25	22.67	13	39	30	5.33	14.33
d__Bacteria	k__norank_	p__Planctomycetota	c__BD7-11	o__norank_c__BD7-11	f__norank_o__norank_c__BD7-11	g__norank_f__norank_o__norank_c__BD7-11	s__uncultured_Planctomycetaceae_bacterium_g__norank_f__norank_o__norank_c__BD7-11	OTU1096	1	0	0.67	0	0	0	0
d__Bacteria	k__norank_	p__Proteobacteria	c__Alphaproteobacteria	o__Reyranellales	f__Reyranellaceae	g__norank_f__Reyranellaceae	s__uncultured_Alphaproteobacteria_bacterium_g__norank_f__Reyranellaceae	OTU2418	1	0.67	0	1.33	1.67	1.67	0.33
d__Bacteria	k__norank_	p__Firmicutes	c__Bacilli	o__Paenibacillales	f__Paenibacillaceae	g__Cohnella	s__unclassified_g__Cohnella	OTU844	0.67	0.33	3	1	2.33	3.67	3
d__Bacteria	k__norank_	p__Actinobacteriota	c__Acidimicrobiia	o__unclassified_c__Acidimicrobiia	f__unclassified_c__Acidimicrobiia	g__unclassified_c__Acidimicrobiia	s__unclassified_c__Acidimicrobiia	OTU97	0.33	0.33	0	1	0.67	0.67	0.33
d__Bacteria	k__norank_	p__Proteobacteria	c__Gammaproteobacteria	o__Oceanospirillales	f__Halomonadaceae	g__Salinicola	s__unclassified_g__Salinicola	OTU1168	0	0	1.33	0	0	0	0
d__Bacteria	k__norank_	p__Bdellovibrionota	c__Oligoflexia	o__0319-6G20	f__norank_o__0319-6G20	g__norank_f__norank_o__0319-6G20	s__unclassified_g__norank_f__norank_o__0319-6G20	OTU41	1.67	0	0	0.33	0	0	0
d__Bacteria	k__norank_	p__Patescibacteria	c__ABY1	o__Candidatus_Kerfeldbacteria	f__norank_o__Candidatus_Kerfeldbacteria	g__norank_f__norank_o__Candidatus_Kerfeldbacteria	s__uncultured_Parcubacteria_group_bacterium_g__norank_f__norank_o__Candidatus_Kerfeldbacteria	OTU2410	0.33	0.33	0.33	0.33	0.67	0.33	1
d__Bacteria	k__norank_	p__Bacteroidota	c__Bacteroidia	o__Cytophagales	f__Microscillaceae	g__norank_f__Microscillaceae	s__uncultured_soil_bacterium_g__norank_f__Microscillaceae	OTU847	204	175.67	158.67	261.33	190.67	170.33	234
d__Bacteria	k__norank_	p__Myxococcota	c__Polyangia	o__Polyangiales	f__Sandaracinaceae	g__norank_f__Sandaracinaceae	s__unclassified_g__norank_f__Sandaracinaceae	OTU62	3.33	7.67	2	4	5.33	10	11.67
d__Bacteria	k__norank_	p__Verrucomicrobiota	c__Verrucomicrobiae	o__Pedosphaerales	f__Pedosphaeraceae	g__norank_f__Pedosphaeraceae	s__unclassified_g__norank_f__Pedosphaeraceae	OTU32	14	5.33	7	6.33	8.33	4.67	15.67
d__Bacteria	k__norank_	p__Actinobacteriota	c__Thermoleophilia	o__Solirubrobacterales	f__67-14	g__norank_f__67-14	s__uncultured_Solirubrobacter_sp._g__norank_f__67-14	OTU807	45.67	42.33	37.33	31.67	39.67	29	56
d__Bacteria	k__norank_	p__Gemmatimonadota	c__BD2-11_terrestrial_group	o__norank_c__BD2-11_terrestrial_group	f__norank_o__norank_c__BD2-11_terrestrial_group	g__norank_f__norank_o__norank_c__BD2-11_terrestrial_group	s__uncultured_soil_bacterium_g__norank_f__norank_o__norank_c__BD2-11_terrestrial_group	OTU321	1.33	1	0.33	0.67	0.33	0.67	1.67
d__Bacteria	k__norank_	p__Planctomycetota	c__Planctomycetes	o__Planctomycetales	f__norank_o__Planctomycetales	g__norank_f__norank_o__Planctomycetales	s__uncultured_bacterium_g__norank_f__norank_o__Planctomycetales	OTU1668	1	0	0	0	1	0	0
d__Bacteria	k__norank_	p__Actinobacteriota	c__Actinobacteria	o__Streptosporangiales	f__Thermomonosporaceae	g__Actinocorallia	s__Actinocorallia_longicatena	OTU2087	0.33	1	0.67	0	0.33	0.67	0.67
d__Bacteria	k__norank_	p__Bdellovibrionota	c__Oligoflexia	o__Oligoflexales	f__norank_o__Oligoflexales	g__norank_f__norank_o__Oligoflexales	s__unclassified_g__norank_f__norank_o__Oligoflexales	OTU284	4.67	6.33	8.33	4.67	10.33	11.67	4
d__Bacteria	k__norank_	p__Gemmatimonadota	c__Gemmatimonadetes	o__Gemmatimonadales	f__Gemmatimonadaceae	g__Roseisolibacter	s__Roseisolibacter_agri	OTU469	0.67	0.67	1.67	3	1	2	1.33
d__Bacteria	k__norank_	p__Proteobacteria	c__Alphaproteobacteria	o__Rhodobacterales	f__Rhodobacteraceae	g__Limibaculum	s__uncultured_bacterium_g__Limibaculum	OTU1474	36.33	23.33	36	32.67	23.33	15.67	34
d__Bacteria	k__norank_	p__Actinobacteriota	c__Acidimicrobiia	o__Microtrichales	f__Ilumatobacteraceae	g__CL500-29_marine_group	s__metagenome_g__CL500-29_marine_group	OTU139	0.67	1.33	1.33	0.67	1.33	0.33	0.67
d__Bacteria	k__norank_	p__Proteobacteria	c__Alphaproteobacteria	o__unclassified_c__Alphaproteobacteria	f__unclassified_c__Alphaproteobacteria	g__unclassified_c__Alphaproteobacteria	s__unclassified_c__Alphaproteobacteria	OTU1576	0	0.33	0.33	0	1	0	0
d__Bacteria	k__norank_	p__Actinobacteriota	c__Actinobacteria	o__Micromonosporales	f__Micromonosporaceae	g__Allocatelliglobosispora	s__unclassified_g__Allocatelliglobosispora	OTU1909	0	0	0	0	0	0.67	0.33
d__Bacteria	k__norank_	p__Nitrospirota	c__Nitrospiria	o__Nitrospirales	f__Nitrospiraceae	g__Nitrospira	s__uncultured_soil_bacterium_g__Nitrospira	OTU495	1	0.33	0.33	0.33	0.33	0.33	1.33
d__Bacteria	k__norank_	p__Acidobacteriota	c__Acidobacteriae	o__PAUC26f	f__norank_o__PAUC26f	g__norank_f__norank_o__PAUC26f	s__metagenome_g__norank_f__norank_o__PAUC26f	OTU535	13	3.67	9.67	21	14.33	12.33	14
d__Bacteria	k__norank_	p__Dependentiae	c__Babeliae	o__Babeliales	f__Babeliaceae	g__norank_f__Babeliaceae	s__unclassified_g__norank_f__Babeliaceae	OTU1871	1.33	0	0	0	0	0.33	0
d__Bacteria	k__norank_	p__Verrucomicrobiota	c__Verrucomicrobiae	o__Pedosphaerales	f__Pedosphaeraceae	g__Ellin517	s__unclassified_g__Ellin517	OTU395	1.33	0	2.33	0.67	2	2	1.33
d__Bacteria	k__norank_	p__Chloroflexi	c__Anaerolineae	o__SBR1031	f__norank_o__SBR1031	g__norank_f__norank_o__SBR1031	s__uncultured_soil_bacterium_g__norank_f__norank_o__SBR1031	OTU1367	0	0	0	0.67	0	0	0
d__Bacteria	k__norank_	p__Actinobacteriota	c__Actinobacteria	o__Corynebacteriales	f__Nocardiaceae	g__Rhodococcus	s__Rhodococcus_erythropolis	OTU1786	40	55.67	111	110.67	45.33	34.33	70.67
d__Bacteria	k__norank_	p__Chloroflexi	c__Dehalococcoidia	o__SAR202_clade	f__norank_o__SAR202_clade	g__norank_f__norank_o__SAR202_clade	s__uncultured_Thermomicrobium_sp._g__norank	OTU2370	0.33	0.33	0	1	1	0.33	0.33
d__Bacteria	k__norank_	p__SAR324_cladeMarine_group_B	c__norank_p__SAR324_cladeMarine_group_B	o__norank_c__norank_p__SAR324_cladeMarine_group_B	f__norank_o__norank_c__norank_p__SAR324_cladeMarine_group_B	g__norank_f__norank_o__norank_c__norank_p__SAR324_cladeMarine_group_B	s__uncultured_soil_bacterium_g__norank_f__norank_o__norank_c__norank_p__SAR324_cladeMarine_group_B	OTU1343	0.33	0	0	0.33	0	0	0
d__Bacteria	k__norank_	p__Chloroflexi	c__TK10	o__norank_c__TK10	f__norank_o__norank_c__TK10	g__norank_f__norank_o__norank_c__TK10	s__unclassified_g__norank_f__norank_o__norank_c__TK10	OTU450	0	0	0.33	0.67	0	0	0.33
d__Bacteria	k__norank_	p__Bdellovibrionota	c__Oligoflexia	o__0319-6G20	f__norank_o__0319-6G20	g__norank_f__norank_o__0319-6G20	s__unclassified_g__norank_f__norank_o__0319-6G20	OTU1724	0	0	0	0.33	0.33	0	0
d__Bacteria	k__norank_	p__Proteobacteria	c__Gammaproteobacteria	o__Burkholderiales	f__SC-I-84	g__norank_f__SC-I-84	s__uncultured_bacterium_g__norank_f__SC-I-84	OTU2189	0	0.67	0	0	0	0.33	0.67
d__Bacteria	k__norank_	p__Planctomycetota	c__Planctomycetes	o__Isosphaerales	f__Isosphaeraceae	g__unclassified_f__Isosphaeraceae	s__unclassified_f__Isosphaeraceae	OTU634	0	0.67	0	0	0	0	0
d__Bacteria	k__norank_	p__Chloroflexi	c__Chloroflexia	o__Thermomicrobiales	f__JG30-KF-CM45	g__norank_f__JG30-KF-CM45	s__uncultured_bacterium_g__norank_f__JG30-KF-CM45	OTU105	50.33	47.33	53.33	41.67	55.33	52	46.33
d__Bacteria	k__norank_	p__Patescibacteria	c__Microgenomatia	o__Candidatus_Woesebacteria	f__norank_o__Candidatus_Woesebacteria	g__norank_f__norank_o__Candidatus_Woesebacteria	s__unclassified_g__norank_f__norank_o__Candidatus_Woesebacteria	OTU57	0.33	0	0	0	0	0	0.67
d__Bacteria	k__norank_	p__Myxococcota	c__bacteriap25	o__norank_c__bacteriap25	f__norank_o__norank_c__bacteriap25	g__norank_f__norank_o__norank_c__bacteriap25	s__metagenome_g__norank_f__norank_o__norank_c__bacteriap25	OTU1994	2.67	2.33	3.33	1	1	1	2.33
d__Bacteria	k__norank_	p__Gemmatimonadota	c__Gemmatimonadetes	o__Gemmatimonadales	f__Gemmatimonadaceae	g__norank_f__Gemmatimonadaceae	s__uncultured_Gemmatimonadetes_bacterium_g__norank_f__Gemmatimonadaceae	OTU1052	0.33	0.33	1.33	0.67	0.33	0.67	0
d__Bacteria	k__norank_	p__Actinobacteriota	c__Actinobacteria	o__0319-7L14	f__norank_o__0319-7L14	g__norank_f__norank_o__0319-7L14	s__unclassified_g__norank_f__norank_o__0319-7L14	OTU1302	493	64	118.67	76	138.33	82	59
d__Bacteria	k__norank_	p__Actinobacteriota	c__Actinobacteria	o__PeM15	f__norank_o__PeM15	g__norank_f__norank_o__PeM15	s__uncultured_bacterium_g__norank_f__norank_o__PeM15	OTU215	0.33	0	1	0.33	0.33	0.67	0
d__Bacteria	k__norank_	p__Actinobacteriota	c__Actinobacteria	o__Propionibacteriales	f__Propionibacteriaceae	g__Microlunatus	s__uncultured_actinobacterium_g__Microlunatus	OTU1730	3.33	2.67	3.33	1.67	2.67	2.67	4.67
d__Bacteria	k__norank_	p__Actinobacteriota	c__Acidimicrobiia	o__Microtrichales	f__norank_o__Microtrichales	g__norank_f__norank_o__Microtrichales	s__uncultured_bacterium_g__norank_f__norank_o__Microtrichales	OTU710	1	1	0.67	1	1.33	0.67	2
d__Bacteria	k__norank_	p__Proteobacteria	c__Gammaproteobacteria	o__Burkholderiales	f__Comamonadaceae	g__Hydrogenophaga	s__Hydrogenophaga_intermedia	OTU2088	7.33	25.67	3.33	10	5	7.67	10.33
d__Bacteria	k__norank_	p__Bdellovibrionota	c__Oligoflexia	o__0319-6G20	f__norank_o__0319-6G20	g__norank_f__norank_o__0319-6G20	s__unclassified_g__norank_f__norank_o__0319-6G20	OTU1926	0	0	0.33	0.67	0	1	0.33
d__Bacteria	k__norank_	p__Bdellovibrionota	c__Bdellovibrionia	o__Bacteriovoracales	f__Bacteriovoracaceae	g__Peredibacter	s__unclassified_g__Peredibacter	OTU2274	0	0.33	0	0	0	0	0.67
d__Bacteria	k__norank_	p__Proteobacteria	c__Gammaproteobacteria	o__Alteromonadales	f__Alteromonadaceae	g__Rheinheimera	s__Rheinheimera_sp._g__Rheinheimera	OTU2103	9.67	179.67	12.33	55.67	9.67	2.67	5.67
d__Bacteria	k__norank_	p__Proteobacteria	c__Alphaproteobacteria	o__Rhizobiales	f__Pleomorphomonadaceae	g__Chthonobacter	s__Pleomorphomonas_sp._SM30	OTU210	28.67	17.67	7	27.33	18.33	5.67	11
d__Bacteria	k__norank_	p__Patescibacteria	c__Saccharimonadia	o__Saccharimonadales	f__norank_o__Saccharimonadales	g__norank_f__norank_o__Saccharimonadales	s__unclassified_g__norank_f__norank_o__Saccharimonadales	OTU1665	7.33	3.67	6.67	12.67	7.67	3	8
d__Bacteria	k__norank_	p__Patescibacteria	c__Saccharimonadia	o__Saccharimonadales	f__norank_o__Saccharimonadales	g__norank_f__norank_o__Saccharimonadales	s__unclassified_g__norank_f__norank_o__Saccharimonadales	OTU1667	3.33	1.33	0.67	3	4.67	4	4
d__Bacteria	k__norank_	p__Chloroflexi	c__OLB14	o__norank_c__OLB14	f__norank_o__norank_c__OLB14	g__norank_f__norank_o__norank_c__OLB14	s__uncultured_bacterium_g__norank_f__norank_o__norank_c__OLB14	OTU1679	0	0.33	0	0.33	1	0.33	0.33
d__Bacteria	k__norank_	p__Proteobacteria	c__Gammaproteobacteria	o__Burkholderiales	f__Comamonadaceae	g__unclassified_f__Comamonadaceae	s__unclassified_f__Comamonadaceae	OTU1172	3.67	6	2	5.33	2.67	2.33	4
d__Bacteria	k__norank_	p__Sumerlaeota	c__Sumerlaeia	o__Sumerlaeales	f__Sumerlaeaceae	g__Sumerlaea	s__uncultured_Desulfocaldus_sp._g__Sumerlaea	OTU1883	41.67	34.33	40.67	20.67	38	61.33	34.67
d__Bacteria	k__norank_	p__Proteobacteria	c__Alphaproteobacteria	o__Rhodospirillales	f__Magnetospiraceae	g__norank_f__Magnetospiraceae	s__metagenome_g__norank_f__Magnetospiraceae	OTU222	0.33	0	0.67	1	0	1.33	0.33
d__Bacteria	k__norank_	p__Actinobacteriota	c__Actinobacteria	o__Streptomycetales	f__Streptomycetaceae	g__Streptomyces	s__Streptomyces_microflavus	OTU1903	1450.67	1222.33	2501	1924.67	2545.33	4362	2017
d__Bacteria	k__norank_	p__Proteobacteria	c__Gammaproteobacteria	o__unclassified_c__Gammaproteobacteria	f__unclassified_c__Gammaproteobacteria	g__unclassified_c__Gammaproteobacteria	s__unclassified_c__Gammaproteobacteria	OTU2373	0	0.67	0	0.33	0.33	0	0.33
d__Bacteria	k__norank_	p__Bacteroidota	c__Bacteroidia	o__Chitinophagales	f__Chitinophagaceae	g__Edaphobaculum	s__uncultured_Sphingobacterium_sp._g__Edaphobaculum	OTU1386	0.33	3	0.67	2.67	1	1	0.33
d__Bacteria	k__norank_	p__Chloroflexi	c__Anaerolineae	o__Anaerolineales	f__Anaerolineaceae	g__norank_f__Anaerolineaceae	s__unclassified_g__norank_f__Anaerolineaceae	OTU161	0.67	0.33	0.33	1	0.33	0	0.33
d__Bacteria	k__norank_	p__Actinobacteriota	c__Actinobacteria	o__Propionibacteriales	f__Nocardioidaceae	g__Nocardioides	s__unclassified_g__Nocardioides	OTU1728	54	35	46.33	57.33	33	28.33	49
d__Bacteria	k__norank_	p__Patescibacteria	c__Microgenomatia	o__Candidatus_Pacebacteria	f__norank_o__Candidatus_Pacebacteria	g__norank_f__norank_o__Candidatus_Pacebacteria	s__uncultured_Microgenomates_group_bacterium_g__norank_f__norank_o__Candidatus_Pacebacteria	OTU2467	1.67	1	0.33	2	2.33	1.33	1.67
d__Bacteria	k__norank_	p__Chloroflexi	c__Anaerolineae	o__SBR1031	f__norank_o__SBR1031	g__norank_f__norank_o__SBR1031	s__uncultured_soil_bacterium_g__norank_f__norank_o__SBR1031	OTU1284	14	7.33	8.33	15	9	8.67	6
d__Bacteria	k__norank_	p__Chloroflexi	c__Chloroflexia	o__Kallotenuales	f__AKIW781	g__norank_f__AKIW781	s__uncultured_bacterium_g__norank_f__AKIW781	OTU1395	0.33	0	0	0.33	0	0.33	0
d__Bacteria	k__norank_	p__Acidobacteriota	c__Vicinamibacteria	o__Vicinamibacterales	f__Vicinamibacteraceae	g__norank_f__Vicinamibacteraceae	s__uncultured_Acidobacteriales_bacterium_g__norank_f__Vicinamibacteraceae	OTU1658	4.33	2.67	5.33	2	4	3.33	2
d__Bacteria	k__norank_	p__Bdellovibrionota	c__Bdellovibrionia	o__Bdellovibrionales	f__Bdellovibrionaceae	g__Bdellovibrio	s__uncultured_bacterium_g__Bdellovibrio	OTU1359	0.33	0	0.33	1	1	0.33	1
d__Bacteria	k__norank_	p__Proteobacteria	c__Alphaproteobacteria	o__Puniceispirillales	f__EF100-94H03	g__norank_f__EF100-94H03	s__uncultured_bacterium_g__norank_f__EF100-94H03	OTU2451	4.67	2.67	2.67	7.33	4	3.67	6.33
d__Bacteria	k__norank_	p__Bdellovibrionota	c__Bdellovibrionia	o__Bdellovibrionales	f__Bdellovibrionaceae	g__Bdellovibrio	s__uncultured_bacterium_g__Bdellovibrio	OTU815	1.67	1.67	1.33	0.33	0.67	1.33	2.33
d__Bacteria	k__norank_	p__Planctomycetota	c__Phycisphaerae	o__Phycisphaerales	f__Phycisphaeraceae	g__SM1A02	s__Nannochloropsis_gaditana_g__SM1A02	OTU1450	0	0	0	2	0	0	0
d__Bacteria	k__norank_	p__Actinobacteriota	c__Actinobacteria	o__Streptosporangiales	f__Thermomonosporaceae	g__Actinomadura	s__Actinomadura_sp._g__Actinomadura	OTU1706	77	54	123	91	135	61.67	95.67
d__Bacteria	k__norank_	p__Actinobacteriota	c__Acidimicrobiia	o__unclassified_c__Acidimicrobiia	f__unclassified_c__Acidimicrobiia	g__unclassified_c__Acidimicrobiia	s__unclassified_c__Acidimicrobiia	OTU1186	3.33	3	1.67	1	5.67	7.67	2
d__Bacteria	k__norank_	p__Proteobacteria	c__Gammaproteobacteria	o__Burkholderiales	f__unclassified_o__Burkholderiales	g__unclassified_o__Burkholderiales	s__unclassified_o__Burkholderiales	OTU2075	0	0	0	0.67	0.33	0	0.67
d__Bacteria	k__norank_	p__Bdellovibrionota	c__Oligoflexia	o__0319-6G20	f__norank_o__0319-6G20	g__norank_f__norank_o__0319-6G20	s__uncultured_bacterium_g__norank_f__norank_o__0319-6G20	OTU2227	4.67	2.33	3.67	7	7	7.67	8.67
d__Bacteria	k__norank_	p__Firmicutes	c__Bacilli	o__Paenibacillales	f__Paenibacillaceae	g__Paenibacillus	s__Paenibacillus_panacisoli	OTU1358	4.67	3	8	30	2.33	2.67	4
d__Bacteria	k__norank_	p__Chloroflexi	c__Chloroflexia	o__Thermomicrobiales	f__JG30-KF-CM45	g__norank_f__JG30-KF-CM45	s__uncultured_soil_bacterium_g__norank_f__JG30-KF-CM45	OTU231	1	1	0	1	0	0	0.67
d__Bacteria	k__norank_	p__Bacteroidota	c__Bacteroidia	o__Flavobacteriales	f__Flavobacteriaceae	g__Confluentibacter	s__uncultured_bacterium_g__Confluentibacter	OTU1438	20.33	13	39.33	62.33	21.33	22.67	24
d__Bacteria	k__norank_	p__Proteobacteria	c__Gammaproteobacteria	o__JTB23	f__norank_o__JTB23	g__norank_f__norank_o__JTB23	s__metagenome_g__norank_f__norank_o__JTB23	OTU1167	0.33	0	0.33	1.33	0	0	0.33
d__Bacteria	k__norank_	p__Myxococcota	c__Polyangia	o__mle1-27	f__norank_o__mle1-27	g__norank_f__norank_o__mle1-27	s__uncultured_delta_proteobacterium_g__norank_f__norank_o__mle1-27	OTU37	0	0	0	0	0.33	0	0
d__Bacteria	k__norank_	p__Bacteroidota	c__Bacteroidia	o__Cytophagales	f__Hymenobacteraceae	g__Pontibacter	s__unclassified_g__Pontibacter	OTU1611	0.67	0.33	0.33	0.33	1.67	1	0
d__Bacteria	k__norank_	p__Actinobacteriota	c__Actinobacteria	o__Propionibacteriales	f__Nocardioidaceae	g__Nocardioides	s__unclassified_g__Nocardioides	OTU2038	2.33	3.67	5.33	2.33	3.33	4.67	2.67
d__Bacteria	k__norank_	p__Myxococcota	c__Polyangia	o__Haliangiales	f__Haliangiaceae	g__Haliangium	s__unclassified_g__Haliangium	OTU1677	2.67	1.33	1.67	1.67	3	1.67	1.33
d__Bacteria	k__norank_	p__Desulfobacterota	c__Desulfuromonadia	o__Bradymonadales	f__norank_o__Bradymonadales	g__norank_f__norank_o__Bradymonadales	s__uncultured_bacterium_g__norank_f__norank_o__Bradymonadales	OTU5	69.67	63	26	8	15.67	15	21.67
d__Bacteria	k__norank_	p__Myxococcota	c__Polyangia	o__Haliangiales	f__Haliangiaceae	g__Haliangium	s__unclassified_g__Haliangium	OTU1675	0	0.33	0.67	1	1.67	1	1
d__Bacteria	k__norank_	p__Verrucomicrobiota	c__Verrucomicrobiae	o__Pedosphaerales	f__Pedosphaeraceae	g__norank_f__Pedosphaeraceae	s__unclassified_g__norank_f__Pedosphaeraceae	OTU416	7.33	2	5	6.33	3.33	1.33	13.67
d__Bacteria	k__norank_	p__Actinobacteriota	c__Actinobacteria	o__Propionibacteriales	f__Nocardioidaceae	g__Nocardioides	s__uncultured_Nocardioides_sp._g__Nocardioides	OTU971	45.67	48	38.33	41	28	52	55.33
d__Bacteria	k__norank_	p__Gemmatimonadota	c__Longimicrobia	o__Longimicrobiales	f__Longimicrobiaceae	g__norank_f__Longimicrobiaceae	s__uncultured_Gemmatimonadetes_bacterium_g__norank_f__Longimicrobiaceae	OTU2479	0	0	0	0	0	0	0.33
d__Bacteria	k__norank_	p__Actinobacteriota	c__Actinobacteria	o__Micromonosporales	f__Micromonosporaceae	g__Micromonospora	s__Micromonospora_echinospora	OTU2267	63	67	82.33	58	68	46.33	104.67
d__Bacteria	k__norank_	p__Myxococcota	c__Polyangia	o__Polyangiales	f__Sandaracinaceae	g__norank_f__Sandaracinaceae	s__uncultured_Polyangiaceae_bacterium_g__norank_f__Sandaracinaceae	OTU61	20.33	19	24.33	20.67	34	18.67	29.33
d__Bacteria	k__norank_	p__Actinobacteriota	c__Actinobacteria	o__Micromonosporales	f__Micromonosporaceae	g__unclassified_f__Micromonosporaceae	s__unclassified_f__Micromonosporaceae	OTU1643	0.67	1	1	1	0.67	0.33	1.33
d__Bacteria	k__norank_	p__Acidobacteriota	c__Vicinamibacteria	o__Vicinamibacterales	f__Vicinamibacteraceae	g__Luteitalea	s__uncultured_bacterium_gp6_g__Luteitalea	OTU239	34.33	14.67	23	31	22.67	34.67	27.67
d__Bacteria	k__norank_	p__Verrucomicrobiota	c__Verrucomicrobiae	o__Verrucomicrobiales	f__Rubritaleaceae	g__Luteolibacter	s__unclassified_g__Luteolibacter	OTU2084	2.33	7.33	0.33	0	0.67	1.67	2
d__Bacteria	k__norank_	p__Actinobacteriota	c__Actinobacteria	o__Propionibacteriales	f__Nocardioidaceae	g__Nocardioides	s__unclassified_g__Nocardioides	OTU1820	6.67	11.33	5.33	6	2.67	6	8.67
d__Bacteria	k__norank_	p__Chloroflexi	c__Anaerolineae	o__SBR1031	f__norank_o__SBR1031	g__norank_f__norank_o__SBR1031	s__unclassified_g__norank_f__norank_o__SBR1031	OTU746	17.67	6.67	1	8.33	4.67	6	2.67
d__Bacteria	k__norank_	p__Bdellovibrionota	c__Oligoflexia	o__0319-6G20	f__norank_o__0319-6G20	g__norank_f__norank_o__0319-6G20	s__metagenome_g__norank_f__norank_o__0319-6G20	OTU2258	0.33	0	0	1.33	1	1	0.33
d__Bacteria	k__norank_	p__Chloroflexi	c__Chloroflexia	o__Thermomicrobiales	f__Thermomicrobiaceae	g__Nitrolancea	s__uncultured_bacterium_g__Nitrolancea	OTU1533	4	4.33	7.67	6.67	9.67	3	5.33
d__Bacteria	k__norank_	p__Patescibacteria	c__Microgenomatia	o__Candidatus_Pacebacteria	f__norank_o__Candidatus_Pacebacteria	g__norank_f__norank_o__Candidatus_Pacebacteria	s__uncultured_bacterium_g__norank_f__norank_o__Candidatus_Pacebacteria	OTU499	1.33	0.67	1.67	0	1	0.33	0.67
d__Bacteria	k__norank_	p__Actinobacteriota	c__MB-A2-108	o__norank_c__MB-A2-108	f__norank_o__norank_c__MB-A2-108	g__norank_f__norank_o__norank_c__MB-A2-108	s__uncultured_bacterium_g__norank_f__norank_o__norank_c__MB-A2-108	OTU212	1	0	0.67	0	0	0	0
d__Bacteria	k__norank_	p__Planctomycetota	c__Phycisphaerae	o__Tepidisphaerales	f__WD2101_soil_group	g__norank_f__WD2101_soil_group	s__uncultured_bacterium_g__norank_f__WD2101_soil_group	OTU1600	0	0	0	0	0.67	0	0.33
d__Bacteria	k__norank_	p__Proteobacteria	c__Gammaproteobacteria	o__Oceanospirillales	f__Pseudohongiellaceae	g__BIyi10	s__uncultured_bacterium_g__BIyi10	OTU2082	6.33	2.33	6.67	6.33	5.33	14.33	14
d__Bacteria	k__norank_	p__Proteobacteria	c__Gammaproteobacteria	o__Enterobacterales	f__Erwiniaceae	g__Pantoea	s__unclassified_g__Pantoea	OTU1088	0	0.67	3.33	0	0	0	0
d__Bacteria	k__norank_	p__Chloroflexi	c__TK10	o__norank_c__TK10	f__norank_o__norank_c__TK10	g__norank_f__norank_o__norank_c__TK10	s__unclassified_g__norank_f__norank_o__norank_c__TK10	OTU2437	8.33	8.33	14.33	10.67	21.67	3.67	7.33
d__Bacteria	k__norank_	p__Actinobacteriota	c__Thermoleophilia	o__Gaiellales	f__Gaiellaceae	g__Gaiella	s__uncultured_actinobacterium_g__Gaiella	OTU1487	20.33	12.67	13	14	14.33	19	23
d__Bacteria	k__norank_	p__Firmicutes	c__Bacilli	o__Paenibacillales	f__Paenibacillaceae	g__Paenibacillus	s__Paenibacillus_baekrokdamisoli	OTU83	1.67	1.67	3.67	1.67	3.67	0.67	2.67
d__Bacteria	k__norank_	p__Actinobacteriota	c__Thermoleophilia	o__Gaiellales	f__norank_o__Gaiellales	g__norank_f__norank_o__Gaiellales	s__uncultured_bacterium_g__norank_f__norank_o__Gaiellales	OTU2346	0.67	0.33	0.67	0	0	0.33	0
d__Bacteria	k__norank_	p__Planctomycetota	c__Phycisphaerae	o__Phycisphaerales	f__Phycisphaeraceae	g__SM1A02	s__uncultured_planctomycete_g__SM1A02	OTU2296	0	0	0	0	0.33	0	0.33
d__Bacteria	k__norank_	p__Bacteroidota	c__Bacteroidia	o__Chitinophagales	f__Chitinophagaceae	g__Lacibacter	s__Lacibacter_cauensis	OTU882	0	0.67	1	0	1	2	0.67
d__Bacteria	k__norank_	p__Actinobacteriota	c__Actinobacteria	o__Propionibacteriales	f__Propionibacteriaceae	g__norank_f__Propionibacteriaceae	s__uncultured_endolithic_bacterium_g__norank_f__Propionibacteriaceae	OTU494	0.33	0.67	0	0	0	0.67	0
d__Bacteria	k__norank_	p__Planctomycetota	c__Planctomycetes	o__Isosphaerales	f__Isosphaeraceae	g__norank_f__Isosphaeraceae	s__unclassified_g__norank_f__Isosphaeraceae	OTU1692	1	0	0	0.33	0	0	0
d__Bacteria	k__norank_	p__Chloroflexi	c__Anaerolineae	o__SBR1031	f__A4b	g__norank_f__A4b	s__uncultured_organism_g__norank_f__A4b	OTU1652	0.33	0	0.33	0.67	0.67	0	0.33
d__Bacteria	k__norank_	p__Chloroflexi	c__Anaerolineae	o__Caldilineales	f__Caldilineaceae	g__norank_f__Caldilineaceae	s__uncultured_bacterium_g__norank_f__Caldilineaceae	OTU1647	0	0.67	0.67	0.33	1	0	1.33
d__Bacteria	k__norank_	p__Chloroflexi	c__Anaerolineae	o__SBR1031	f__A4b	g__OLB13	s__uncultured_bacterium_g__OLB13	OTU1945	481.67	277.33	427.33	287.67	302.33	280	378
d__Bacteria	k__norank_	p__Chloroflexi	c__Chloroflexia	o__Thermomicrobiales	f__JG30-KF-CM45	g__norank_f__JG30-KF-CM45	s__unclassified_g__norank_f__JG30-KF-CM45	OTU2171	8	21.67	14.33	7.33	14.33	19.33	15.33
d__Bacteria	k__norank_	p__Bdellovibrionota	c__Bdellovibrionia	o__Bdellovibrionales	f__Bdellovibrionaceae	g__OM27_clade	s__uncultured_soil_bacterium_g__OM27_clade	OTU1546	1.67	0	1.67	2	2	4.33	1.67
d__Bacteria	k__norank_	p__Sumerlaeota	c__Sumerlaeia	o__Sumerlaeales	f__Sumerlaeaceae	g__Sumerlaea	s__uncultured_Acidobacteria_bacterium_g__Sumerlaea	OTU406	8.67	0.67	4	4	5.33	3.33	2
d__Bacteria	k__norank_	p__Chloroflexi	c__unclassified_p__Chloroflexi	o__unclassified_p__Chloroflexi	f__unclassified_p__Chloroflexi	g__unclassified_p__Chloroflexi	s__unclassified_p__Chloroflexi	OTU685	0	0.67	0	0	0	0	0.67
d__Bacteria	k__norank_	p__Patescibacteria	c__Parcubacteria	o__Candidatus_Kaiserbacteria	f__norank_o__Candidatus_Kaiserbacteria	g__norank_f__norank_o__Candidatus_Kaiserbacteria	s__uncultured_organism_g__norank_f__norank_o__Candidatus_Kaiserbacteria	OTU2017	0.67	0.67	0	2.67	0.67	4	1.33
d__Bacteria	k__norank_	p__Acidobacteriota	c__Vicinamibacteria	o__Vicinamibacterales	f__Vicinamibacteraceae	g__norank_f__Vicinamibacteraceae	s__unclassified_g__norank_f__Vicinamibacteraceae	OTU1008	0	0.33	0.33	0.33	1	0.33	0
d__Bacteria	k__norank_	p__Proteobacteria	c__Gammaproteobacteria	o__Steroidobacterales	f__Steroidobacteraceae	g__norank_f__Steroidobacteraceae	s__uncultured_gamma_proteobacterium_g__norank_f__Steroidobacteraceae	OTU2450	0	0	0	0.67	0	2.33	0
d__Bacteria	k__norank_	p__unclassified_k__norank_d__Bacteria	c__unclassified_k__norank_d__Bacteria	o__unclassified_k__norank_d__Bacteria	f__unclassified_k__norank_d__Bacteria	g__unclassified_k__norank_d__Bacteria	s__unclassified_k__norank_d__Bacteria	OTU1785	2.33	1.67	1.67	2.67	2	3	2.67
d__Bacteria	k__norank_	p__Proteobacteria	c__Gammaproteobacteria	o__Nitrosococcales	f__Methylophagaceae	g__Methylophaga	s__unclassified_g__Methylophaga	OTU795	34	44.67	32.33	16.67	4.67	1	0.67
d__Bacteria	k__norank_	p__Chloroflexi	c__TK10	o__norank_c__TK10	f__norank_o__norank_c__TK10	g__norank_f__norank_o__norank_c__TK10	s__unclassified_g__norank_f__norank_o__norank_c__TK10	OTU1055	1.67	1.33	2.33	1	2.33	1.67	3.67
d__Bacteria	k__norank_	p__Acidobacteriota	c__Vicinamibacteria	o__Vicinamibacterales	f__Vicinamibacteraceae	g__norank_f__Vicinamibacteraceae	s__unclassified_g__norank_f__Vicinamibacteraceae	OTU811	83	29	62.33	67.67	54	49.67	75.67
d__Bacteria	k__norank_	p__Actinobacteriota	c__Thermoleophilia	o__Gaiellales	f__norank_o__Gaiellales	g__norank_f__norank_o__Gaiellales	s__uncultured_bacterium_g__norank_f__norank_o__Gaiellales	OTU2121	2	0.33	2	3	0.33	4.33	2.67
d__Bacteria	k__norank_	p__Myxococcota	c__Polyangia	o__mle1-27	f__norank_o__mle1-27	g__norank_f__norank_o__mle1-27	s__unclassified_g__norank_f__norank_o__mle1-27	OTU992	1.33	2	0	0.33	0.33	0.33	0.67
d__Bacteria	k__norank_	p__Actinobacteriota	c__MB-A2-108	o__norank_c__MB-A2-108	f__norank_o__norank_c__MB-A2-108	g__norank_f__norank_o__norank_c__MB-A2-108	s__uncultured_bacterium_g__norank_f__norank_o__norank_c__MB-A2-108	OTU1432	0.67	4.33	0.33	0.33	0.67	0.67	1.33
d__Bacteria	k__norank_	p__Acidobacteriota	c__Vicinamibacteria	o__Vicinamibacterales	f__norank_o__Vicinamibacterales	g__norank_f__norank_o__Vicinamibacterales	s__unclassified_g__norank_f__norank_o__Vicinamibacterales	OTU248	0.67	0.33	0.33	0	0	0.67	0
d__Bacteria	k__norank_	p__Cyanobacteria	c__Sericytochromatia	o__norank_c__Sericytochromatia	f__norank_o__norank_c__Sericytochromatia	g__norank_f__norank_o__norank_c__Sericytochromatia	s__uncultured_Bacillales_bacterium_g__norank_f__norank	OTU818	4	8.33	5	5.67	7.33	1.33	7.67
d__Bacteria	k__norank_	p__Verrucomicrobiota	c__Verrucomicrobiae	o__Pedosphaerales	f__Pedosphaeraceae	g__norank_f__Pedosphaeraceae	s__metagenome_g__norank_f__Pedosphaeraceae	OTU1514	1	0.33	1.33	0	0	0.33	0.33
d__Bacteria	k__norank_	p__TX1A-33	c__norank_p__TX1A-33	o__norank_c__norank	f__norank_o__norank	g__norank_f__norank	s__uncultured_bacterium_g__norank_f__norank	OTU762	1	0.33	0.67	2.33	1.33	2.33	1.33
d__Bacteria	k__norank_	p__Myxococcota	c__Polyangia	o__Blfdi19	f__norank_o__Blfdi19	g__norank_f__norank_o__Blfdi19	s__unclassified_g__norank_f__norank_o__Blfdi19	OTU1316	0.33	0	1	0.33	0.67	0.67	0.33
d__Bacteria	k__norank_	p__Actinobacteriota	c__Actinobacteria	o__Propionibacteriales	f__Propionibacteriaceae	g__Cutibacterium	s__Cutibacterium_acnes_g__Cutibacterium	OTU2221	0	0	0	0	0	0	0.67
d__Bacteria	k__norank_	p__Gemmatimonadota	c__Gemmatimonadetes	o__Gemmatimonadales	f__Gemmatimonadaceae	g__norank_f__Gemmatimonadaceae	s__unclassified_g__norank_f__Gemmatimonadaceae	OTU1338	0	0	0	0.33	0	0.33	0.67
d__Bacteria	k__norank_	p__Actinobacteriota	c__MB-A2-108	o__norank_c__MB-A2-108	f__norank_o__norank_c__MB-A2-108	g__norank_f__norank_o__norank_c__MB-A2-108	s__uncultured_bacterium_g__norank_f__norank_o__norank_c__MB-A2-108	OTU1025	0	0.33	0.67	0	0.67	0.67	0
d__Bacteria	k__norank_	p__Chloroflexi	c__TK10	o__norank_c__TK10	f__norank_o__norank_c__TK10	g__norank_f__norank_o__norank_c__TK10	s__unclassified_g__norank_f__norank_o__norank_c__TK10	OTU1992	0	0.67	0	0	0	0.67	0
d__Bacteria	k__norank_	p__Actinobacteriota	c__Actinobacteria	o__0319-7L14	f__norank_o__0319-7L14	g__norank_f__norank_o__0319-7L14	s__uncultured_bacterium_g__norank_f__norank_o__0319-7L14	OTU1006	8	8.33	6	0.33	3.67	7	3.33
d__Bacteria	k__norank_	p__Proteobacteria	c__Gammaproteobacteria	o__Burkholderiales	f__Comamonadaceae	g__unclassified_f__Comamonadaceae	s__unclassified_f__Comamonadaceae	OTU456	5.33	0.33	0.33	1	0	0	1
d__Bacteria	k__norank_	p__Firmicutes	c__Bacilli	o__Bacillales	f__Bacillaceae	g__Bacillus	s__Bacillus_megaterium_NBRC_15308__ATCC_14581	OTU1143	106	67	125.67	114.33	123.33	66.67	120.67
d__Bacteria	k__norank_	p__Proteobacteria	c__Alphaproteobacteria	o__Rhizobiales	f__Beijerinckiaceae	g__Microvirga	s__unclassified_g__Microvirga	OTU1245	1.67	2	3	2	2.33	4.33	3.67
d__Bacteria	k__norank_	p__Proteobacteria	c__Gammaproteobacteria	o__Burkholderiales	f__Oxalobacteraceae	g__norank_f__Oxalobacteraceae	s__unclassified_g__norank_f__Oxalobacteraceae	OTU759	0.33	0	0	0	0.67	0.33	0.33
d__Bacteria	k__norank_	p__Actinobacteriota	c__Acidimicrobiia	o__Actinomarinales	f__norank_o__Actinomarinales	g__norank_f__norank_o__Actinomarinales	s__unclassified_g__norank_f__norank_o__Actinomarinales	OTU175	18.33	9	18.67	17	28.67	12	15.33
d__Bacteria	k__norank_	p__Patescibacteria	c__Saccharimonadia	o__Saccharimonadales	f__Saccharimonadaceae	g__TM7a	s__uncultured_bacterium_g__TM7a	OTU739	2	4.67	1.67	0.33	2.33	1.67	1.33
d__Bacteria	k__norank_	p__Bacteroidota	c__Bacteroidia	o__Sphingobacteriales	f__Sphingobacteriaceae	g__unclassified_f__Sphingobacteriaceae	s__unclassified_f__Sphingobacteriaceae	OTU1997	2.33	6.67	3	1.33	0.67	2.33	1
d__Bacteria	k__norank_	p__Proteobacteria	c__Gammaproteobacteria	o__Diplorickettsiales	f__Diplorickettsiaceae	g__Aquicella	s__uncultured_bacterium_g__Aquicella	OTU1092	0	1	0.33	1	0.33	0.67	0.67
d__Bacteria	k__norank_	p__Chloroflexi	c__Chloroflexia	o__Thermomicrobiales	f__JG30-KF-CM45	g__norank_f__JG30-KF-CM45	s__unclassified_g__norank_f__JG30-KF-CM45	OTU2305	0	0	0	0	0	0	1
d__Bacteria	k__norank_	p__Proteobacteria	c__Gammaproteobacteria	o__Xanthomonadales	f__Xanthomonadaceae	g__Pseudoxanthomonas	s__uncultured_bacterium_g__Pseudoxanthomonas	OTU1173	2.33	0	0.33	0	0.33	0.67	0.33
d__Bacteria	k__norank_	p__Proteobacteria	c__Gammaproteobacteria	o__Xanthomonadales	f__Xanthomonadaceae	g__Lysobacter	s__unclassified_g__Lysobacter	OTU1839	23	21.67	36.67	17	22.67	33	17.67
d__Bacteria	k__norank_	p__Bdellovibrionota	c__Oligoflexia	o__0319-6G20	f__norank_o__0319-6G20	g__norank_f__norank_o__0319-6G20	s__unclassified_g__norank_f__norank_o__0319-6G20	OTU1028	0.67	0	1.33	0	0.67	1	0.33
d__Bacteria	k__norank_	p__Bacteroidota	c__Kapabacteria	o__Kapabacteriales	f__norank_o__Kapabacteriales	g__norank_f__norank_o__Kapabacteriales	s__unclassified_g__norank_f__norank_o__Kapabacteriales	OTU1275	18	12	6	17.33	10.67	10.67	10.33
d__Bacteria	k__norank_	p__Acidobacteriota	c__Vicinamibacteria	o__Vicinamibacterales	f__norank_o__Vicinamibacterales	g__norank_f__norank_o__Vicinamibacterales	s__unclassified_g__norank_f__norank_o__Vicinamibacterales	OTU658	1	1	0.33	0	0.33	0	0.67
d__Bacteria	k__norank_	p__Chloroflexi	c__Anaerolineae	o__SBR1031	f__norank_o__SBR1031	g__norank_f__norank_o__SBR1031	s__uncultured_bacterium_g__norank_f__norank_o__SBR1031	OTU1478	4	2	1.33	2	1.33	2.33	2.67
d__Bacteria	k__norank_	p__Actinobacteriota	c__Actinobacteria	o__0319-7L14	f__norank_o__0319-7L14	g__norank_f__norank_o__0319-7L14	s__unclassified_g__norank_f__norank_o__0319-7L14	OTU513	1.67	1.33	1.33	0.33	0.33	1.67	1
d__Bacteria	k__norank_	p__Proteobacteria	c__Alphaproteobacteria	o__Sphingomonadales	f__Sphingomonadaceae	g__Sphingobium	s__Sphingobium_herbicidovorans	OTU1330	7	10	4.33	17.67	3	6.33	5.33
d__Bacteria	k__norank_	p__Bacteroidota	c__Bacteroidia	o__Chitinophagales	f__Chitinophagaceae	g__Flaviaesturariibacter	s__uncultured_bacterium_g__Flaviaesturariibacter	OTU851	1	0.33	0.33	0.67	0.33	0.67	1
d__Bacteria	k__norank_	p__Proteobacteria	c__Gammaproteobacteria	o__Burkholderiales	f__SC-I-84	g__norank_f__SC-I-84	s__unclassified_g__norank_f__SC-I-84	OTU1998	0	0.67	0	0	0	0.33	0.33
d__Bacteria	k__norank_	p__Proteobacteria	c__Alphaproteobacteria	o__Sphingomonadales	f__Sphingomonadaceae	g__Sphingomonas	s__uncultured_Sphingomonadaceae_bacterium_g__Sphingomonas	OTU550	109.33	107	107	77.67	108.33	81.67	117.67
d__Bacteria	k__norank_	p__Bdellovibrionota	c__Oligoflexia	o__Oligoflexales	f__norank_o__Oligoflexales	g__norank_f__norank_o__Oligoflexales	s__unclassified_g__norank_f__norank_o__Oligoflexales	OTU295	10	3.67	5	0.33	1.67	6.33	9.33
d__Bacteria	k__norank_	p__Proteobacteria	c__Alphaproteobacteria	o__Tistrellales	f__Geminicoccaceae	g__Candidatus_Alysiosphaera	s__unclassified_g__Candidatus_Alysiosphaera	OTU1790	0	0.33	0.67	0.33	0.33	1.67	0
d__Bacteria	k__norank_	p__Actinobacteriota	c__Thermoleophilia	o__Gaiellales	f__norank_o__Gaiellales	g__norank_f__norank_o__Gaiellales	s__unclassified_g__norank_f__norank_o__Gaiellales	OTU2300	1	1.33	0	0.67	0.67	0.33	0.33
d__Bacteria	k__norank_	p__Actinobacteriota	c__Actinobacteria	o__Micrococcales	f__Microbacteriaceae	g__Agromyces	s__Agromyces_mediolanus	OTU1100	2.33	0.33	1.67	2.33	4.67	6.67	1.33
d__Bacteria	k__norank_	p__Actinobacteriota	c__Actinobacteria	o__Micromonosporales	f__Micromonosporaceae	g__Virgisporangium	s__Virgisporangium_ochraceum	OTU1004	2.67	4.67	1	0.67	1.67	1.67	1.33
d__Bacteria	k__norank_	p__Verrucomicrobiota	c__Verrucomicrobiae	o__Verrucomicrobiales	f__DEV007	g__norank_f__DEV007	s__uncultured_bacterium_g__norank_f__DEV007	OTU1148	0.67	0	1	1.33	0.33	0	0.33
d__Bacteria	k__norank_	p__Proteobacteria	c__Alphaproteobacteria	o__Rhodobacterales	f__Rhodobacteraceae	g__norank_f__Rhodobacteraceae	s__metagenome_g__norank_f__Rhodobacteraceae	OTU1240	0	0	1.33	0.33	0.33	1	0.67
d__Bacteria	k__norank_	p__Actinobacteriota	c__Rubrobacteria	o__Rubrobacterales	f__Rubrobacteriaceae	g__Rubrobacter	s__uncultured_bacterium_g__Rubrobacter	OTU10	18.33	20	8.33	5	6	8.67	12.33
d__Bacteria	k__norank_	p__Chloroflexi	c__TK10	o__norank_c__TK10	f__norank_o__norank_c__TK10	g__norank_f__norank_o__norank_c__TK10	s__unclassified_g__norank_f__norank_o__norank_c__TK10	OTU111	0.33	2.33	0.33	0	0.33	0	0.67
d__Bacteria	k__norank_	p__Bacteroidota	c__Bacteroidia	o__Sphingobacteriales	f__NS11-12_marine_group	g__norank_f__NS11-12_marine_group	s__unclassified_g__norank_f__NS11-12_marine_group	OTU60	0.67	0	0	0	0	0	0.33
d__Bacteria	k__norank_	p__Actinobacteriota	c__MB-A2-108	o__norank_c__MB-A2-108	f__norank_o__norank_c__MB-A2-108	g__norank_f__norank_o__norank_c__MB-A2-108	s__uncultured_actinobacterium_g__norank_f__norank_o__norank_c__MB-A2-108	OTU773	0.67	1	0.33	0.67	1	0.33	0.33
d__Bacteria	k__norank_	p__Proteobacteria	c__Alphaproteobacteria	o__Rhizobiales	f__Labraceae	g__Labrys	s__metagenome_g__Labrys	OTU2371	2.33	1.67	2.33	4	4.33	2.33	3.33
d__Bacteria	k__norank_	p__Gemmatimonadota	c__Gemmatimonadetes	o__Gemmatimonadales	f__Gemmatimonadaceae	g__norank_f__Gemmatimonadaceae	s__unclassified_g__norank_f__Gemmatimonadaceae	OTU1098	4.67	4.33	7.33	4.33	8.67	4	8
d__Bacteria	k__norank_	p__Actinobacteriota	c__Acidimicrobiia	o__norank_c__Acidimicrobiia	f__norank_o__norank_c__Acidimicrobiia	g__norank_f__norank_o__norank_c__Acidimicrobiia	s__unclassified_g__norank_f__norank_o__norank_c__Acidimicrobiia	OTU705	12.67	11.33	9	9	11.67	6	10.67
d__Bacteria	k__norank_	p__Bdellovibrionota	c__Oligoflexia	o__0319-6G20	f__norank_o__0319-6G20	g__norank_f__norank_o__0319-6G20	s__uncultured_Roseobacter_sp._g__norank_f__norank	OTU977	0	0	0.33	1.67	0	0	0
d__Bacteria	k__norank_	p__Myxococcota	c__Polyangia	o__Polyangiales	f__Polyangiaceae	g__Polyangium	s__unclassified_g__Polyangium	OTU247	0.67	0.33	0	0	0.33	0	0
d__Bacteria	k__norank_	p__Patescibacteria	c__Microgenomatia	o__Candidatus_Levybacteria	f__norank_o__Candidatus_Levybacteria	g__norank_f__norank_o__Candidatus_Levybacteria	s__uncultured_bacterium_g__norank_f__norank_o__Candidatus_Levybacteria	OTU609	0.33	2.67	4.67	0.33	1	2.33	1.67
d__Bacteria	k__norank_	p__Chloroflexi	c__Anaerolineae	o__SBR1031	f__norank_o__SBR1031	g__norank_f__norank_o__SBR1031	s__uncultured_soil_bacterium_g__norank_f__norank_o__SBR1031	OTU1955	9.67	10	9.33	6.67	7.67	14.67	8.33
d__Bacteria	k__norank_	p__Nitrospirota	c__Nitrospiria	o__Nitrospirales	f__Nitrospiraceae	g__Nitrospira	s__unclassified_g__Nitrospira	OTU204	1	1	2.67	1	1.33	0.33	2.33
d__Bacteria	k__norank_	p__Chloroflexi	c__Ktedonobacteria	o__C0119	f__norank_o__C0119	g__norank_f__norank_o__C0119	s__uncultured_bacterium_g__norank_f__norank_o__C0119	OTU639	0	1	0	0	0	0	0
d__Bacteria	k__norank_	p__Actinobacteriota	c__Actinobacteria	o__Propionibacteriales	f__Nocardioidaceae	g__Nocardioides	s__unclassified_g__Nocardioides	OTU1101	84	70.67	77.33	107	61	54.67	73.33
d__Bacteria	k__norank_	p__Chloroflexi	c__Anaerolineae	o__Ardenticatenales	f__Ardenticatenaceae	g__norank_f__Ardenticatenaceae	s__unclassified_g__norank_f__Ardenticatenaceae	OTU518	0	0	0.67	0	0.33	0	0
d__Bacteria	k__norank_	p__Bdellovibrionota	c__Oligoflexia	o__0319-6G20	f__norank_o__0319-6G20	g__norank_f__norank_o__0319-6G20	s__unclassified_g__norank_f__norank_o__0319-6G20	OTU1597	0.67	0.67	0.67	0	1	0	0
d__Bacteria	k__norank_	p__Actinobacteriota	c__MB-A2-108	o__norank_c__MB-A2-108	f__norank_o__norank_c__MB-A2-108	g__norank_f__norank_o__norank_c__MB-A2-108	s__unclassified_g__norank_f__norank_o__norank_c__MB-A2-108	OTU1361	1	0.67	1.33	1.67	0.67	0.67	0
d__Bacteria	k__norank_	p__Bdellovibrionota	c__Oligoflexia	o__0319-6G20	f__norank_o__0319-6G20	g__norank_f__norank_o__0319-6G20	s__unclassified_g__norank_f__norank_o__0319-6G20	OTU1936	0	0	0	0	0	0.33	0
d__Bacteria	k__norank_	p__Proteobacteria	c__Alphaproteobacteria	o__Rhizobiales	f__Rhizobiaceae	g__unclassified_f__Rhizobiaceae	s__unclassified_f__Rhizobiaceae	OTU2452	9.33	15.67	4.67	7	15.67	4.33	7.67
d__Bacteria	k__norank_	p__Actinobacteriota	c__Actinobacteria	o__Micromonosporales	f__Micromonosporaceae	g__unclassified_f__Micromonosporaceae	s__unclassified_f__Micromonosporaceae	OTU352	5	10	5.33	4.33	7	2.67	10
d__Bacteria	k__norank_	p__Bacteroidota	c__Bacteroidia	o__Cytophagales	f__Cytophagaceae	g__Rhodocytophaga	s__uncultured_bacterium_g__Rhodocytophaga	OTU1486	0	5	1.67	3.33	0.67	1	2.33
d__Bacteria	k__norank_	p__Chloroflexi	c__TK10	o__norank_c__TK10	f__norank_o__norank_c__TK10	g__norank_f__norank_o__norank_c__TK10	s__unclassified_g__norank_f__norank_o__norank_c__TK10	OTU1739	1.33	1	2.33	1.67	2	1	2.33
d__Bacteria	k__norank_	p__Actinobacteriota	c__Thermoleophilia	o__Solirubrobacterales	f__67-14	g__norank_f__67-14	s__unclassified_g__norank_f__67-14	OTU817	19.67	20.67	22.33	15.33	27	5.67	17
d__Bacteria	k__norank_	p__Acidobacteriota	c__Vicinamibacteria	o__Vicinamibacterales	f__norank_o__Vicinamibacterales	g__norank_f__norank_o__Vicinamibacterales	s__unclassified_g__norank_f__norank_o__Vicinamibacterales	OTU2311	0	0.33	0.67	0.33	0	0.33	1.33
d__Bacteria	k__norank_	p__Proteobacteria	c__Gammaproteobacteria	o__unclassified_c__Gammaproteobacteria	f__unclassified_c__Gammaproteobacteria	g__unclassified_c__Gammaproteobacteria	s__unclassified_c__Gammaproteobacteria	OTU845	0	0	0.33	0.67	0.33	0	1.33
d__Bacteria	k__norank_	p__Cyanobacteria	c__Sericytochromatia	o__norank_c__Sericytochromatia	f__norank_o__norank_c__Sericytochromatia	g__norank_f__norank_o__norank_c__Sericytochromatia	s__uncultured_bacterium_g__norank_f__norank_o__norank_c__Sericytochromatia	OTU782	4	3	3.67	1.33	5.67	1	4
d__Bacteria	k__norank_	p__Chloroflexi	c__Ktedonobacteria	o__Ktedonobacterales	f__JG30-KF-AS9	g__norank_f__JG30-KF-AS9	s__uncultured_bacterium_g__norank_f__JG30-KF-AS9	OTU2184	0	0	0	0	0	0	2
d__Bacteria	k__norank_	p__Myxococcota	c__Polyangia	o__Polyangiales	f__Eel-36e1D6	g__norank_f__Eel-36e1D6	s__uncultured_bacterium_g__norank_f__Eel-36e1D6	OTU159	0.33	0.33	2.33	1.67	2	0.33	1.33
d__Bacteria	k__norank_	p__Sumerlaeota	c__Sumerlaeia	o__Sumerlaeales	f__Sumerlaeaceae	g__Sumerlaea	s__uncultured_bacterium_g__Sumerlaea	OTU1199	23.33	5	6.33	20.33	11.33	10.33	12.67
d__Bacteria	k__norank_	p__Proteobacteria	c__Alphaproteobacteria	o__Rhizobiales	f__Xanthobacteraceae	g__unclassified_f__Xanthobacteraceae	s__unclassified_f__Xanthobacteraceae	OTU1497	99.33	112.33	89.67	121	107.33	83	105
d__Bacteria	k__norank_	p__Proteobacteria	c__Alphaproteobacteria	o__norank_c__Alphaproteobacteria	f__norank_o__norank_c__Alphaproteobacteria	g__norank_f__norank_o__norank_c__Alphaproteobacteria	s__uncultured_bacterium_g__norank_f__norank_o__norank_c__Alphaproteobacteria	OTU2420	0	1.33	0	0	0	1.33	0.33
d__Bacteria	k__norank_	p__Patescibacteria	c__Microgenomatia	o__Candidatus_Levybacteria	f__norank_o__Candidatus_Levybacteria	g__norank_f__norank_o__Candidatus_Levybacteria	s__unclassified_g__norank_f__norank_o__Candidatus_Levybacteria	OTU2396	0	0	0	0	0	0	0.33
d__Bacteria	k__norank_	p__Proteobacteria	c__Gammaproteobacteria	o__Burkholderiales	f__Comamonadaceae	g__Methylibium	s__uncultured_bacterium_g__Methylibium	OTU1765	30.33	30.33	2.67	32.33	16	21.67	12.33
d__Bacteria	k__norank_	p__Myxococcota	c__Polyangia	o__Polyangiales	f__BIrii41	g__norank_f__BIrii41	s__uncultured_delta_proteobacterium_g__norank_f__BIrii41	OTU2051	0	0	0	0.33	0	0.67	1
d__Bacteria	k__norank_	p__Chloroflexi	c__Chloroflexia	o__Thermomicrobiales	f__JG30-KF-CM45	g__norank_f__JG30-KF-CM45	s__uncultured_bacterium_g__norank_f__JG30-KF-CM45	OTU2094	0	0.33	0	0	0	0	0.33
d__Bacteria	k__norank_	p__Firmicutes	c__Bacilli	o__Bacillales	f__Bacillaceae	g__Oceanobacillus	s__Oceanobacillus_sojae	OTU1014	0	0	1	0.33	0.67	0.67	0
d__Bacteria	k__norank_	p__Actinobacteriota	c__Actinobacteria	o__Propionibacteriales	f__Propionibacteriaceae	g__Friedmanniella	s__uncultured_bacterium_g__Friedmanniella	OTU618	0.67	1.67	0	0	0	0.33	0.33
d__Bacteria	k__norank_	p__Actinobacteriota	c__Actinobacteria	o__Euzebyales	f__Euzebyaceae	g__norank_f__Euzebyaceae	s__unclassified_g__norank_f__Euzebyaceae	OTU1782	0	1	1	0	0.67	0	0.33
d__Bacteria	k__norank_	p__Proteobacteria	c__Alphaproteobacteria	o__Sphingomonadales	f__Sphingomonadaceae	g__Croceicoccus	s__unclassified_g__Croceicoccus	OTU2122	25.33	16.33	6	21	7.67	23.67	11
d__Bacteria	k__norank_	p__Chloroflexi	c__Dehalococcoidia	o__SAR202_clade	f__norank_o__SAR202_clade	g__norank_f__norank_o__SAR202_clade	s__unclassified_g__norank_f__norank_o__SAR202_clade	OTU1277	9.33	3.67	7	18	16	10.67	10
d__Bacteria	k__norank_	p__Actinobacteriota	c__Acidimicrobiia	o__Microtrichales	f__unclassified_o__Microtrichales	g__unclassified_o__Microtrichales	s__unclassified_o__Microtrichales	OTU1715	0.33	0	0.67	0	0.67	0	0
d__Bacteria	k__norank_	p__Proteobacteria	c__Alphaproteobacteria	o__Rhizobiales	f__Beijerinckiaceae	g__Microvirga	s__uncultured_Microvirga_sp._g__Microvirga	OTU1333	22.33	21.67	23.33	22	26.67	16	35.33
d__Bacteria	k__norank_	p__Proteobacteria	c__Alphaproteobacteria	o__Kiloniellales	f__Kiloniellaceae	g__norank_f__Kiloniellaceae	s__unclassified_g__norank_f__Kiloniellaceae	OTU1453	0	0	0.67	1.67	0.33	0	0
d__Bacteria	k__norank_	p__Bdellovibrionota	c__Bdellovibrionia	o__Bdellovibrionales	f__Bdellovibrionaceae	g__Bdellovibrio	s__unclassified_g__Bdellovibrio	OTU1196	7	3.67	1	6	1	1.33	2.67
d__Bacteria	k__norank_	p__Acidobacteriota	c__Vicinamibacteria	o__Vicinamibacterales	f__Vicinamibacteraceae	g__norank_f__Vicinamibacteraceae	s__uncultured_Acidobacteriaceae_bacterium_g__norank_f__Vicinamibacteraceae	OTU2152	11.33	7	10.67	9.67	3.33	14	10
d__Bacteria	k__norank_	p__Nitrospirota	c__Nitrospiria	o__Nitrospirales	f__Nitrospiraceae	g__Nitrospira	s__uncultured_Nitrospiraceae_bacterium_g__Nitrospira	OTU482	0	1	0	0	0	0.33	0.67
d__Bacteria	k__norank_	p__Actinobacteriota	c__Actinobacteria	o__Propionibacteriales	f__Nocardioidaceae	g__Mumia	s__uncultured_bacterium_g__Mumia	OTU1045	1	0	3	0.67	1.33	2.33	0.67
d__Bacteria	k__norank_	p__Chloroflexi	c__Gitt-GS-136	o__norank_c__Gitt-GS-136	f__norank_o__norank_c__Gitt-GS-136	g__norank_f__norank_o__norank_c__Gitt-GS-136	s__uncultured_bacterium_g__norank_f__norank_o__norank_c__Gitt-GS-136	OTU2037	597	335.33	472.67	632.67	501.67	378.33	418
d__Bacteria	k__norank_	p__Proteobacteria	c__Gammaproteobacteria	o__Salinisphaerales	f__Solimonadaceae	g__Polycyclovorans	s__unclassified_g__Polycyclovorans	OTU1848	3	0	0.33	0.67	0	8.33	7.67
d__Bacteria	k__norank_	p__Actinobacteriota	c__Actinobacteria	o__Corynebacteriales	f__Nocardiaceae	g__Nocardia	s__unclassified_g__Nocardia	OTU1419	49.33	22.33	31	45.67	41.33	60.67	31.67
d__Bacteria	k__norank_	p__Chloroflexi	c__Dehalococcoidia	o__S085	f__norank_o__S085	g__norank_f__norank_o__S085	s__uncultured_bacterium_g__norank_f__norank_o__S085	OTU1139	0.67	0	0	0	0	0	1
d__Bacteria	k__norank_	p__Bacteroidota	c__Bacteroidia	o__Sphingobacteriales	f__unclassified_o__Sphingobacteriales	g__unclassified_o__Sphingobacteriales	s__unclassified_o__Sphingobacteriales	OTU2342	0	0.33	0.33	0	0	0	2
d__Bacteria	k__norank_	p__Bacteroidota	c__Bacteroidia	o__Sphingobacteriales	f__NS11-12_marine_group	g__norank_f__NS11-12_marine_group	s__uncultured_bacterium_g__norank_f__NS11-12_marine_group	OTU778	0	0.33	0	0.33	0	0	0
d__Bacteria	k__norank_	p__Proteobacteria	c__Alphaproteobacteria	o__Sphingomonadales	f__Sphingomonadaceae	g__Sphingopyxis	s__Sphingopyxis_macrogoltabida	OTU1851	12.33	71.33	12.67	34	7.67	18	14.33
d__Bacteria	k__norank_	p__Acidobacteriota	c__Blastocatellia	o__Blastocatellales	f__Blastocatellaceae	g__norank_f__Blastocatellaceae	s__unclassified_g__norank_f__Blastocatellaceae	OTU1895	48.67	14.67	39	27.67	26.67	21.33	28.33
d__Bacteria	k__norank_	p__Proteobacteria	c__Alphaproteobacteria	o__Sphingomonadales	f__Sphingomonadaceae	g__unclassified_f__Sphingomonadaceae	s__unclassified_f__Sphingomonadaceae	OTU564	31.33	46	29.33	38.33	35.33	26.33	30.67
d__Bacteria	k__norank_	p__Bacteroidota	c__Bacteroidia	o__Sphingobacteriales	f__KD3-93	g__norank_f__KD3-93	s__uncultured_bacterium_g__norank_f__KD3-93	OTU208	1.67	0.33	0.67	1	1	0.33	1
d__Bacteria	k__norank_	p__Bacteroidota	c__Bacteroidia	o__Chitinophagales	f__Chitinophagaceae	g__Ferruginibacter	s__uncultured_Bacteroidetes_bacterium_g__Ferruginibacter	OTU701	0	0.33	0.33	0	0	0.67	0.33
d__Bacteria	k__norank_	p__Proteobacteria	c__Alphaproteobacteria	o__norank_c__Alphaproteobacteria	f__norank_o__norank_c__Alphaproteobacteria	g__norank_f__norank_o__norank_c__Alphaproteobacteria	s__unclassified_g__norank_f__norank_o__norank_c__Alphaproteobacteria	OTU2251	2.67	3.67	2	4	1.33	2.67	2.33
d__Bacteria	k__norank_	p__Chloroflexi	c__Chloroflexia	o__Thermomicrobiales	f__JG30-KF-CM45	g__norank_f__JG30-KF-CM45	s__uncultured_Thermomicrobia_bacterium_g__norank_f__JG30-KF-CM45	OTU702	0.33	2	0.67	0	0.33	0	0.67
d__Bacteria	k__norank_	p__Firmicutes	c__Bacilli	o__Bacillales	f__Bacillaceae	g__Bacillus	s__Bacillus_aryabhattai_g__Bacillus	OTU20	68	42	52.67	53.67	47	43.33	57.67
d__Bacteria	k__norank_	p__Bacteroidota	c__Kapabacteria	o__Kapabacteriales	f__norank_o__Kapabacteriales	g__norank_f__norank_o__Kapabacteriales	s__uncultured_bacterium_KF-JG30-B11	OTU1347	2.33	2.67	1.33	1.67	0.33	2.67	3.67
d__Bacteria	k__norank_	p__Verrucomicrobiota	c__Verrucomicrobiae	o__Chthoniobacterales	f__Chthoniobacteraceae	g__Candidatus_Udaeobacter	s__unclassified_g__Candidatus_Udaeobacter	OTU1816	0.33	0.33	0.33	0	0.33	0.33	0
d__Bacteria	k__norank_	p__Bacteroidota	c__Bacteroidia	o__Chitinophagales	f__Chitinophagaceae	g__Chitinophaga	s__Chitinophaga_ginsengihumi	OTU1789	1	0	0.67	0.33	1.33	0.67	1.33
d__Bacteria	k__norank_	p__Proteobacteria	c__Gammaproteobacteria	o__unclassified_c__Gammaproteobacteria	f__unclassified_c__Gammaproteobacteria	g__unclassified_c__Gammaproteobacteria	s__unclassified_c__Gammaproteobacteria	OTU2185	0.33	0	0	0.33	0.67	0.33	0.33
d__Bacteria	k__norank_	p__Proteobacteria	c__Gammaproteobacteria	o__Legionellales	f__Legionellaceae	g__Legionella	s__unclassified_g__Legionella	OTU1633	0	0	0	0	0	0	0.67
d__Bacteria	k__norank_	p__Proteobacteria	c__Gammaproteobacteria	o__Diplorickettsiales	f__Diplorickettsiaceae	g__norank_f__Diplorickettsiaceae	s__unclassified_g__norank_f__Diplorickettsiaceae	OTU862	0.67	0	0.67	0.33	1	0.33	1
d__Bacteria	k__norank_	p__Bdellovibrionota	c__Bdellovibrionia	o__Bdellovibrionales	f__Bdellovibrionaceae	g__Bdellovibrio	s__uncultured_bacterium_g__Bdellovibrio	OTU1180	0.67	0	2	0.67	0	1.33	0.33
d__Bacteria	k__norank_	p__Proteobacteria	c__Gammaproteobacteria	o__Diplorickettsiales	f__Diplorickettsiaceae	g__norank_f__Diplorickettsiaceae	s__unclassified_g__norank_f__Diplorickettsiaceae	OTU919	1	0	1	0	0	0	0
d__Bacteria	k__norank_	p__Actinobacteriota	c__Acidimicrobiia	o__IMCC26256	f__norank_o__IMCC26256	g__norank_f__norank_o__IMCC26256	s__uncultured_Acidimicrobiia_bacterium_g__norank_f__norank	OTU1673	1.67	4.33	4	4.33	4.67	0.67	2.33
d__Bacteria	k__norank_	p__Gemmatimonadota	c__Gemmatimonadetes	o__Gemmatimonadales	f__Gemmatimonadaceae	g__norank_f__Gemmatimonadaceae	s__Gemmatimonadetes_bacterium_LX87	OTU1039	0	0	0.33	0	0	0	1
d__Bacteria	k__norank_	p__Bacteroidota	c__Bacteroidia	o__Cytophagales	f__Microscillaceae	g__norank_f__Microscillaceae	s__uncultured_bacterium_g__norank_f__Microscillaceae	OTU722	0	0.67	0	0	0	0.67	0
d__Bacteria	k__norank_	p__Actinobacteriota	c__Thermoleophilia	o__Gaiellales	f__norank_o__Gaiellales	g__norank_f__norank_o__Gaiellales	s__uncultured_Rubrobacterales_bacterium_g__norank_f__norank	OTU44	4.33	0.67	1	2.67	1.67	1.67	3
d__Bacteria	k__norank_	p__Actinobacteriota	c__Acidimicrobiia	o__Microtrichales	f__norank_o__Microtrichales	g__norank_f__norank_o__Microtrichales	s__unclassified_g__norank_f__norank_o__Microtrichales	OTU1019	52.67	41.33	51.67	57.33	55	29.67	27.33
d__Bacteria	k__norank_	p__Deinococcota	c__Deinococci	o__Deinococcales	f__Trueperaceae	g__Truepera	s__uncultured_endolithic_bacterium_g__Truepera	OTU2413	0.33	0	0	0	1	0	1
d__Bacteria	k__norank_	p__Proteobacteria	c__Alphaproteobacteria	o__Rhodospirillales	f__Terasakiellaceae	g__norank_f__Terasakiellaceae	s__uncultured_Alphaproteobacteria_bacterium_g__norank_f__Terasakiellaceae	OTU1787	0	0	0	0	0	0.67	0
d__Bacteria	k__norank_	p__Actinobacteriota	c__Thermoleophilia	o__Solirubrobacterales	f__Solirubrobacteraceae	g__Conexibacter	s__uncultured_bacterium_g__Conexibacter	OTU854	1.67	0.67	1.67	0.33	1.33	0.67	1.67
d__Bacteria	k__norank_	p__Bacteroidota	c__Bacteroidia	o__Chitinophagales	f__Chitinophagaceae	g__Flavisolibacter	s__uncultured_bacterium_g__Flavisolibacter	OTU1831	0.33	0	0	0	0.33	0.67	0
d__Bacteria	k__norank_	p__Proteobacteria	c__Alphaproteobacteria	o__Rhodospirillales	f__Rhodospirillaceae	g__norank_f__Rhodospirillaceae	s__metagenome_g__norank_f__Rhodospirillaceae	OTU2404	2.67	0.67	2.67	2.67	2	2.67	1.67
d__Bacteria	k__norank_	p__Firmicutes	c__Bacilli	o__Bacillales	f__Bacillaceae	g__Ornithinibacillus	s__Ornithinibacillus_bavariensis_g__Ornithinibacillus	OTU1564	8.67	1	4.67	4.67	9	4	3
d__Bacteria	k__norank_	p__Firmicutes	c__Clostridia	o__Clostridiales	f__Caloramatoraceae	g__Fonticella	s__uncultured_bacterium_g__Fonticella	OTU483	0	2	0.33	1	0.67	1	0.33
d__Bacteria	k__norank_	p__Bdellovibrionota	c__Bdellovibrionia	o__Bacteriovoracales	f__Bacteriovoracaceae	g__norank_f__Bacteriovoracaceae	s__unclassified_g__norank_f__Bacteriovoracaceae	OTU1264	0	0	0	0.67	0	0	0
d__Bacteria	k__norank_	p__Patescibacteria	c__Gracilibacteria	o__Candidatus_Peregrinibacteria	f__norank_o__Candidatus_Peregrinibacteria	g__norank_f__norank_o__Candidatus_Peregrinibacteria	s__uncultured_bacterium_g__norank_f__norank_o__Candidatus_Peregrinibacteria	OTU106	0	0	0	0	0	0.67	0
d__Bacteria	k__norank_	p__Myxococcota	c__Polyangia	o__Blfdi19	f__norank_o__Blfdi19	g__norank_f__norank_o__Blfdi19	s__unclassified_g__norank_f__norank_o__Blfdi19	OTU2060	0.67	1.33	0	0.67	1	0.67	0.33
d__Bacteria	k__norank_	p__Bdellovibrionota	c__Bdellovibrionia	o__Bdellovibrionales	f__Bdellovibrionaceae	g__OM27_clade	s__uncultured_bacterium_g__OM27_clade	OTU1651	4	1	8.67	7.67	8.33	0.67	3.67
d__Bacteria	k__norank_	p__Acidobacteriota	c__Subgroup_11	o__norank_c__Subgroup_11	f__norank_o__norank_c__Subgroup_11	g__norank_f__norank_o__norank_c__Subgroup_11	s__uncultured_bacterium_g__norank_f__norank_o__norank_c__Subgroup_11	OTU2015	1	1	1	0.33	0.67	2.33	0.33
d__Bacteria	k__norank_	p__WPS-2	c__norank_p__WPS-2	o__norank_c__norank_p__WPS-2	f__norank_o__norank_c__norank_p__WPS-2	g__norank_f__norank_o__norank_c__norank_p__WPS-2	s__Burkholderiales_bacterium_Beta_02	OTU1373	3.67	1	1.67	5.67	2.67	5.67	5.67
d__Bacteria	k__norank_	p__Verrucomicrobiota	c__Verrucomicrobiae	o__Chthoniobacterales	f__Chthoniobacteraceae	g__Candidatus_Udaeobacter	s__uncultured_soil_bacterium_g__Candidatus_Udaeobacter	OTU2283	3.67	1.67	2	1.33	2.33	3.67	4
d__Bacteria	k__norank_	p__Firmicutes	c__Bacilli	o__Paenibacillales	f__Paenibacillaceae	g__Paenibacillus	s__Paenibacillus_sp._BIHB4019	OTU1970	0	6.33	1.67	1.67	0.67	0.67	0
d__Bacteria	k__norank_	p__Actinobacteriota	c__Thermoleophilia	o__Solirubrobacterales	f__67-14	g__norank_f__67-14	s__metagenome_g__norank_f__67-14	OTU968	6.67	4.33	6	5	6.67	2.67	3.33
d__Bacteria	k__norank_	p__Chloroflexi	c__OLB14	o__norank_c__OLB14	f__norank_o__norank_c__OLB14	g__norank_f__norank_o__norank_c__OLB14	s__metagenome_g__norank_f__norank_o__norank_c__OLB14	OTU2265	0.67	0.33	1	1.33	1.33	1.33	1.33
d__Bacteria	k__norank_	p__Proteobacteria	c__Gammaproteobacteria	o__R7C24	f__norank_o__R7C24	g__norank_f__norank_o__R7C24	s__unclassified_g__norank_f__norank_o__R7C24	OTU942	41.33	30.33	61	44.67	60	17.67	53.33
d__Bacteria	k__norank_	p__Acidobacteriota	c__Vicinamibacteria	o__Vicinamibacterales	f__Vicinamibacteraceae	g__norank_f__Vicinamibacteraceae	s__unclassified_g__norank_f__Vicinamibacteraceae	OTU869	1.33	1	1.67	0.33	1.67	4.33	0.33
d__Bacteria	k__norank_	p__Actinobacteriota	c__Acidimicrobiia	o__Actinomarinales	f__norank_o__Actinomarinales	g__norank_f__norank_o__Actinomarinales	s__uncultured_Actinomycetales_bacterium_g__norank_f__norank_o__Actinomarinales	OTU1406	24.67	14	22.67	27.67	26	9.67	17.67
d__Bacteria	k__norank_	p__Patescibacteria	c__Saccharimonadia	o__Saccharimonadales	f__norank_o__Saccharimonadales	g__norank_f__norank_o__Saccharimonadales	s__uncultured_bacterium_g__norank_f__norank_o__Saccharimonadales	OTU1781	1.67	0	0.67	0.67	1.33	0.33	0.67
d__Bacteria	k__norank_	p__Firmicutes	c__Clostridia	o__Clostridiales	f__Clostridiaceae	g__Proteiniclasticum	s__uncultured_bacterium_g__Proteiniclasticum	OTU630	0	1	0	0	0	0	0
d__Bacteria	k__norank_	p__Myxococcota	c__Polyangia	o__Polyangiales	f__Sandaracinaceae	g__Sandaracinus	s__unclassified_g__Sandaracinus	OTU1717	3	1.33	2	2.33	4	2	2.67
d__Bacteria	k__norank_	p__Actinobacteriota	c__Actinobacteria	o__Micromonosporales	f__Micromonosporaceae	g__Catellatospora	s__Catellatospora_citrea	OTU227	7.33	8.67	22.67	8.33	13.33	8.33	13.67
d__Bacteria	k__norank_	p__Chloroflexi	c__Dehalococcoidia	o__SAR202_clade	f__norank_o__SAR202_clade	g__norank_f__norank_o__SAR202_clade	s__uncultured_Thermomicrobium_sp._g__norank	OTU703	1	0.67	1	1.33	3	1.33	1.67
d__Bacteria	k__norank_	p__Acidobacteriota	c__Vicinamibacteria	o__Vicinamibacterales	f__Vicinamibacteraceae	g__norank_f__Vicinamibacteraceae	s__unclassified_g__norank_f__Vicinamibacteraceae	OTU82	2.33	0	0	0.33	0.67	0.33	0.67
d__Bacteria	k__norank_	p__Firmicutes	c__Bacilli	o__Paenibacillales	f__Paenibacillaceae	g__Paenibacillus	s__bacterium_enrichment_culture_clone_heteroB15_4W	OTU1823	0	0	0.33	0.33	0	0.67	0.33
d__Bacteria	k__norank_	p__Actinobacteriota	c__Actinobacteria	o__Pseudonocardiales	f__Pseudonocardiaceae	g__unclassified_f__Pseudonocardiaceae	s__unclassified_f__Pseudonocardiaceae	OTU1711	0	0	0	0	1	0	1
d__Bacteria	k__norank_	p__Acidobacteriota	c__Thermoanaerobaculia	o__Thermoanaerobaculales	f__Thermoanaerobaculaceae	g__Subgroup_10	s__unclassified_g__Subgroup_10	OTU1171	1	1	1	1.67	3.67	3	2.67
d__Bacteria	k__norank_	p__Chloroflexi	c__Anaerolineae	o__SBR1031	f__A4b	g__norank_f__A4b	s__uncultured_bacterium_g__norank_f__A4b	OTU1405	0	0	0.33	0.33	0	0	0.33
d__Bacteria	k__norank_	p__Gemmatimonadota	c__Gemmatimonadetes	o__Gemmatimonadales	f__Gemmatimonadaceae	g__norank_f__Gemmatimonadaceae	s__Gemmatimonadetes_bacterium_LX87	OTU578	0.33	0.33	0	0	0.33	0	0
d__Bacteria	k__norank_	p__Chloroflexi	c__Chloroflexia	o__Thermomicrobiales	f__JG30-KF-CM45	g__norank_f__JG30-KF-CM45	s__metagenome_g__norank_f__JG30-KF-CM45	OTU1951	4	5.33	7.33	2.67	8.67	8.67	8
d__Bacteria	k__norank_	p__Chloroflexi	c__OLB14	o__norank_c__OLB14	f__norank_o__norank_c__OLB14	g__norank_f__norank_o__norank_c__OLB14	s__uncultured_bacterium_g__norank_f__norank_o__norank_c__OLB14	OTU200	0	0	0.33	0	0.33	0	0
d__Bacteria	k__norank_	p__Actinobacteriota	c__Acidimicrobiia	o__Microtrichales	f__unclassified_o__Microtrichales	g__unclassified_o__Microtrichales	s__unclassified_o__Microtrichales	OTU760	1	1.33	1	1	1	1	1.67
d__Bacteria	k__norank_	p__Proteobacteria	c__Alphaproteobacteria	o__Rhizobiales	f__Rhizobiaceae	g__Allorhizobium-Neorhizobium-Pararhizobium-Rhizobium	s__Rhizobium_phaseoli	OTU2220	6	6.33	4.67	5	5.67	4	5.33
d__Bacteria	k__norank_	p__Proteobacteria	c__Alphaproteobacteria	o__Azospirillales	f__Azospirillaceae	g__norank_f__Azospirillaceae	s__uncultured_Rhodospirillaceae_bacterium_g__norank_f__Azospirillaceae	OTU1383	0	0	0	0.33	0	0	0
d__Bacteria	k__norank_	p__Proteobacteria	c__Alphaproteobacteria	o__Alphaproteobacteria_Incertae_Sedis	f__unclassified_o__Alphaproteobacteria_Incertae_Sedis	g__Acuticoccus	s__uncultured_Alphaproteobacteria_bacterium_g__Acuticoccus	OTU1232	0.33	0.67	0.67	2.33	0.33	0.67	0
d__Bacteria	k__norank_	p__Firmicutes	c__Clostridia	o__Lachnospirales	f__Defluviitaleaceae	g__Defluviitalea	s__unclassified_g__Defluviitalea	OTU39	0.33	0	1	0	0	0	0
d__Bacteria	k__norank_	p__Acidobacteriota	c__Acidobacteriae	o__PAUC26f	f__norank_o__PAUC26f	g__norank_f__norank_o__PAUC26f	s__uncultured_bacterium_g__norank_f__norank_o__PAUC26f	OTU1208	0	0	0	0.33	0	0	0.33
d__Bacteria	k__norank_	p__Chloroflexi	c__Chloroflexia	o__Chloroflexales	f__Roseiflexaceae	g__norank_f__Roseiflexaceae	s__uncultured_bacterium_g__norank_f__Roseiflexaceae	OTU394	0	0	0	0	0.67	0.33	0
d__Bacteria	k__norank_	p__Dependentiae	c__Babeliae	o__Babeliales	f__Babeliaceae	g__norank_f__Babeliaceae	s__uncultured_bacterium_g__norank_f__Babeliaceae	OTU1472	0	0	0	0.67	0	0.33	0.33
d__Bacteria	k__norank_	p__Actinobacteriota	c__Acidimicrobiia	o__Microtrichales	f__norank_o__Microtrichales	g__norank_f__norank_o__Microtrichales	s__unclassified_g__norank_f__norank_o__Microtrichales	OTU1349	0	0	0.33	0.33	0.67	0	0
d__Bacteria	k__norank_	p__Bdellovibrionota	c__Bdellovibrionia	o__Bdellovibrionales	f__Bdellovibrionaceae	g__Bdellovibrio	s__metagenome_g__Bdellovibrio	OTU1068	0.33	0.67	0.67	0.67	0.33	0.67	1.33
d__Bacteria	k__norank_	p__Actinobacteriota	c__Actinobacteria	o__Propionibacteriales	f__Nocardioidaceae	g__Actinopolymorpha	s__Actinopolymorpha_singaporensis	OTU1023	0	0.67	0.33	0	0	0	0
d__Bacteria	k__norank_	p__Actinobacteriota	c__Actinobacteria	o__Micromonosporales	f__Micromonosporaceae	g__unclassified_f__Micromonosporaceae	s__unclassified_f__Micromonosporaceae	OTU645	0.33	3.33	0.33	0.67	2.67	1.67	4
d__Bacteria	k__norank_	p__Proteobacteria	c__Alphaproteobacteria	o__unclassified_c__Alphaproteobacteria	f__unclassified_c__Alphaproteobacteria	g__unclassified_c__Alphaproteobacteria	s__unclassified_c__Alphaproteobacteria	OTU1380	0	0	0	0.33	0.33	0.33	0.33
d__Bacteria	k__norank_	p__Chloroflexi	c__Chloroflexia	o__Thermobaculales	f__Thermobaculaceae	g__Thermobaculum	s__uncultured_bacterium_g__Thermobaculum	OTU1077	0	0	0.67	0	0.33	0	0
d__Bacteria	k__norank_	p__Acidobacteriota	c__Vicinamibacteria	o__Vicinamibacterales	f__norank_o__Vicinamibacterales	g__norank_f__norank_o__Vicinamibacterales	s__unclassified_g__norank_f__norank_o__Vicinamibacterales	OTU1928	38	15.33	20.67	31	18.67	22	25.67
d__Bacteria	k__norank_	p__Acidobacteriota	c__Vicinamibacteria	o__Vicinamibacterales	f__norank_o__Vicinamibacterales	g__norank_f__norank_o__Vicinamibacterales	s__uncultured_Acidobacteriaceae_bacterium_g__norank_f__norank_o__Vicinamibacterales	OTU88	0.67	0	0	0	0	0	0
d__Bacteria	k__norank_	p__Proteobacteria	c__Gammaproteobacteria	o__WN-HWB-116	f__norank_o__WN-HWB-116	g__norank_f__norank_o__WN-HWB-116	s__uncultured_Ectothiorhodospiraceae_bacterium_g__norank_f__norank_o__WN-HWB-116	OTU952	5.67	2.33	4.67	3.33	6	4.33	3.33
d__Bacteria	k__norank_	p__Bdellovibrionota	c__Oligoflexia	o__0319-6G20	f__norank_o__0319-6G20	g__norank_f__norank_o__0319-6G20	s__unclassified_g__norank_f__norank_o__0319-6G20	OTU1696	0.67	0.33	0	1.67	0.33	2.33	1
d__Bacteria	k__norank_	p__Gemmatimonadota	c__AKAU4049	o__norank_c__AKAU4049	f__norank_o__norank_c__AKAU4049	g__norank_f__norank_o__norank_c__AKAU4049	s__uncultured_bacterium_g__norank_f__norank_o__norank_c__AKAU4049	OTU240	1	0	1.33	0.67	1	0.67	2.33
d__Bacteria	k__norank_	p__Bacteroidota	c__Bacteroidia	o__Cytophagales	f__Hymenobacteraceae	g__Adhaeribacter	s__unclassified_g__Adhaeribacter	OTU1632	0	0.33	0	0	0.33	0	1
d__Bacteria	k__norank_	p__Chloroflexi	c__Chloroflexia	o__Kallotenuales	f__AKIW781	g__norank_f__AKIW781	s__uncultured_bacterium_g__norank_f__AKIW781	OTU430	0.33	0	0	0	0	0	0.33
d__Bacteria	k__norank_	p__Patescibacteria	c__Saccharimonadia	o__Saccharimonadales	f__Saccharimonadaceae	g__TM7a	s__uncultured_bacterium_g__TM7a	OTU1832	9.33	9.33	1.33	6.67	6	5.33	2.67
d__Bacteria	k__norank_	p__Actinobacteriota	c__Acidimicrobiia	o__Microtrichales	f__Microtrichaceae	g__norank_f__Microtrichaceae	s__metagenome_g__norank_f__Microtrichaceae	OTU1811	0.33	0.33	0	0	0.33	0.67	0
d__Bacteria	k__norank_	p__Actinobacteriota	c__Actinobacteria	o__unclassified_c__Actinobacteria	f__unclassified_c__Actinobacteria	g__unclassified_c__Actinobacteria	s__unclassified_c__Actinobacteria	OTU481	0	0.67	0	0	0	0	0
d__Bacteria	k__norank_	p__Actinobacteriota	c__Thermoleophilia	o__Gaiellales	f__norank_o__Gaiellales	g__norank_f__norank_o__Gaiellales	s__uncultured_bacterium_g__norank_f__norank_o__Gaiellales	OTU65	6	4	5.67	4.67	4	4.67	7
d__Bacteria	k__norank_	p__Patescibacteria	c__Saccharimonadia	o__Saccharimonadales	f__LWQ8	g__norank_f__LWQ8	s__uncultured_bacterium_g__norank_f__LWQ8	OTU144	0.67	0	1.33	0.67	0	0.33	0
d__Bacteria	k__norank_	p__Proteobacteria	c__Alphaproteobacteria	o__Rhizobiales	f__Beijerinckiaceae	g__Microvirga	s__unclassified_g__Microvirga	OTU1325	80.67	86.33	89.33	83.67	97	82.67	98.67
d__Bacteria	k__norank_	p__Acidobacteriota	c__Vicinamibacteria	o__Vicinamibacterales	f__norank_o__Vicinamibacterales	g__norank_f__norank_o__Vicinamibacterales	s__uncultured_Acidobacterium_sp._g__norank_f__norank_o__Vicinamibacterales	OTU1957	5.67	2.33	4.33	1.67	1.67	4.67	4
d__Bacteria	k__norank_	p__Bacteroidota	c__Bacteroidia	o__Flavobacteriales	f__Flavobacteriaceae	g__Vitellibacter	s__uncultured_bacterium_g__Vitellibacter	OTU766	5.67	46.33	0.67	15	3.33	1.67	5
d__Bacteria	k__norank_	p__Chloroflexi	c__Chloroflexia	o__Chloroflexales	f__Roseiflexaceae	g__norank_f__Roseiflexaceae	s__uncultured_soil_bacterium_g__norank_f__Roseiflexaceae	OTU220	1	0	0.33	0	0	0	0
d__Bacteria	k__norank_	p__Planctomycetota	c__BD7-11	o__norank_c__BD7-11	f__norank_o__norank_c__BD7-11	g__norank_f__norank_o__norank_c__BD7-11	s__uncultured_bacterium_g__norank_f__norank_o__norank_c__BD7-11	OTU174	1.33	0	0.67	3	0.33	0	0
d__Bacteria	k__norank_	p__Planctomycetota	c__Phycisphaerae	o__Phycisphaerales	f__Phycisphaeraceae	g__norank_f__Phycisphaeraceae	s__unclassified_g__norank_f__Phycisphaeraceae	OTU2090	0	0	0	0.33	0	0.33	0.33
d__Bacteria	k__norank_	p__Actinobacteriota	c__Actinobacteria	o__Corynebacteriales	f__Mycobacteriaceae	g__Mycobacterium	s__unclassified_g__Mycobacterium	OTU1718	7.67	6.33	9	4	7.33	5.67	10.67
d__Bacteria	k__norank_	p__Chloroflexi	c__Chloroflexia	o__Thermomicrobiales	f__JG30-KF-CM45	g__norank_f__JG30-KF-CM45	s__unclassified_g__norank_f__JG30-KF-CM45	OTU2228	0	0.33	0	0	0	0	0.67
d__Bacteria	k__norank_	p__Actinobacteriota	c__Thermoleophilia	o__Solirubrobacterales	f__Solirubrobacteraceae	g__JCM_18997	s__uncultured_bacterium_g__JCM_18997	OTU433	0.67	1	0	0.33	0.67	0.67	0
d__Bacteria	k__norank_	p__Bdellovibrionota	c__Bdellovibrionia	o__Bacteriovoracales	f__Bacteriovoracaceae	g__Peredibacter	s__unclassified_g__Peredibacter	OTU316	5.33	2.67	1.33	0.67	1.33	4.67	1.33
d__Bacteria	k__norank_	p__Actinobacteriota	c__MB-A2-108	o__norank_c__MB-A2-108	f__norank_o__norank_c__MB-A2-108	g__norank_f__norank_o__norank_c__MB-A2-108	s__unclassified_g__norank_f__norank_o__norank_c__MB-A2-108	OTU1772	0.67	2.67	0.33	1	1	1.67	0.33
d__Bacteria	k__norank_	p__Chloroflexi	c__Anaerolineae	o__SBR1031	f__norank_o__SBR1031	g__norank_f__norank_o__SBR1031	s__uncultured_soil_bacterium_g__norank_f__norank_o__SBR1031	OTU453	0.67	0	0.67	0	0	0	0.33
d__Bacteria	k__norank_	p__Proteobacteria	c__Gammaproteobacteria	o__unclassified_c__Gammaproteobacteria	f__unclassified_c__Gammaproteobacteria	g__unclassified_c__Gammaproteobacteria	s__unclassified_c__Gammaproteobacteria	OTU1556	0.33	0	0.33	0.33	0.33	0	0
d__Bacteria	k__norank_	p__Armatimonadota	c__norank_p__Armatimonadota	o__norank_c__norank_p__Armatimonadota	f__norank_o__norank_c__norank_p__Armatimonadota	g__norank_f__norank_o__norank_c__norank_p__Armatimonadota	s__uncultured_bacterium_g__norank_f__norank_o__norank_c__norank_p__Armatimonadota	OTU1190	0	0	0.67	0	0	0.67	0.67
d__Bacteria	k__norank_	p__Gemmatimonadota	c__Gemmatimonadetes	o__Gemmatimonadales	f__Gemmatimonadaceae	g__norank_f__Gemmatimonadaceae	s__uncultured_Gemmatimonadetes_bacterium_g__norank_f__Gemmatimonadaceae	OTU1072	13.33	17.33	10.33	5	10.67	7.33	7
d__Bacteria	k__norank_	p__Planctomycetota	c__Phycisphaerae	o__Phycisphaerales	f__Phycisphaeraceae	g__norank_f__Phycisphaeraceae	s__uncultured_bacterium_g__norank_f__Phycisphaeraceae	OTU219	0	0	0	0	0	0.67	0
d__Bacteria	k__norank_	p__Chloroflexi	c__Chloroflexia	o__Chloroflexales	f__Roseiflexaceae	g__norank_f__Roseiflexaceae	s__uncultured_bacterium_g__norank_f__Roseiflexaceae	OTU1418	0	0.67	0	1	0	0.33	0.67
d__Bacteria	k__norank_	p__Gemmatimonadota	c__Longimicrobia	o__Longimicrobiales	f__Longimicrobiaceae	g__norank_f__Longimicrobiaceae	s__uncultured_bacterium_g__norank_f__Longimicrobiaceae	OTU829	0.67	0.67	1	1.33	0.33	0.33	1
d__Bacteria	k__norank_	p__Proteobacteria	c__Gammaproteobacteria	o__Burkholderiales	f__TRA3-20	g__norank_f__TRA3-20	s__metagenome_g__norank_f__TRA3-20	OTU2064	0.67	1	1	1.67	0.67	1.67	1
d__Bacteria	k__norank_	p__Acidobacteriota	c__Acidobacteriae	o__Acidobacteriales	f__norank_o__Acidobacteriales	g__norank_f__norank_o__Acidobacteriales	s__unclassified_g__norank_f__norank_o__Acidobacteriales	OTU1327	0	0	0	0.33	0	0	0
d__Bacteria	k__norank_	p__Planctomycetota	c__Planctomycetes	o__Isosphaerales	f__Isosphaeraceae	g__unclassified_f__Isosphaeraceae	s__unclassified_f__Isosphaeraceae	OTU1498	0	0.33	0	1	0	0	0.67
d__Bacteria	k__norank_	p__Bacteroidota	c__Bacteroidia	o__Cytophagales	f__Microscillaceae	g__Ohtaekwangia	s__uncultured_bacterium_g__Ohtaekwangia	OTU1000	14	25	26	32.33	21	30.33	29.33
d__Bacteria	k__norank_	p__Bdellovibrionota	c__Bdellovibrionia	o__Bdellovibrionales	f__Bdellovibrionaceae	g__Bdellovibrio	s__uncultured_bacterium_g__Bdellovibrio	OTU1981	0	0	0.33	0	0	1	0.33
d__Bacteria	k__norank_	p__Chloroflexi	c__TK10	o__norank_c__TK10	f__norank_o__norank_c__TK10	g__norank_f__norank_o__norank_c__TK10	s__unclassified_g__norank_f__norank_o__norank_c__TK10	OTU697	0	1.67	0	0	1	0.33	0
d__Bacteria	k__norank_	p__Chloroflexi	c__TK10	o__norank_c__TK10	f__norank_o__norank_c__TK10	g__norank_f__norank_o__norank_c__TK10	s__uncultured_bacterium_g__norank_f__norank_o__norank_c__TK10	OTU252	0.33	0	0	0	0	0	0
d__Bacteria	k__norank_	p__Proteobacteria	c__Alphaproteobacteria	o__Rhodospirillales	f__Magnetospiraceae	g__norank_f__Magnetospiraceae	s__metagenome_g__norank_f__Magnetospiraceae	OTU1456	5.33	3.33	2	5.33	3.67	2.33	5.67
d__Bacteria	k__norank_	p__Bdellovibrionota	c__Bdellovibrionia	o__Bdellovibrionales	f__Bdellovibrionaceae	g__Bdellovibrio	s__unclassified_g__Bdellovibrio	OTU1537	0	0	0	0	0.67	0	0
d__Bacteria	k__norank_	p__Acidobacteriota	c__Vicinamibacteria	o__Vicinamibacterales	f__norank_o__Vicinamibacterales	g__norank_f__norank_o__Vicinamibacterales	s__unclassified_g__norank_f__norank_o__Vicinamibacterales	OTU1490	0.67	0	0	0	0.67	0.33	0.33
d__Bacteria	k__norank_	p__GAL15	c__norank_p__GAL15	o__norank_c__norank_p__GAL15	f__norank_o__norank_c__norank_p__GAL15	g__norank_f__norank_o__norank_c__norank_p__GAL15	s__uncultured_bacterium_g__norank_f__norank_o__norank_c__norank_p__GAL15	OTU1508	0	0	0	0.33	0	1	0.67
d__Bacteria	k__norank_	p__Bacteroidota	c__Bacteroidia	o__Sphingobacteriales	f__Sphingobacteriaceae	g__Pedobacter	s__unclassified_g__Pedobacter	OTU529	1.33	5.67	2	0.67	0.33	0.67	1
d__Bacteria	k__norank_	p__Chloroflexi	c__Chloroflexia	o__Thermomicrobiales	f__JG30-KF-CM45	g__norank_f__JG30-KF-CM45	s__uncultured_bacterium_g__norank_f__JG30-KF-CM45	OTU2276	2	0.33	3	1.33	3	1.67	3
d__Bacteria	k__norank_	p__Actinobacteriota	c__Actinobacteria	o__Micrococcales	f__Dermabacteraceae	g__Brachybacterium	s__unclassified_g__Brachybacterium	OTU1655	0	0	0	0	0.67	0	0
d__Bacteria	k__norank_	p__Actinobacteriota	c__Acidimicrobiia	o__IMCC26256	f__norank_o__IMCC26256	g__norank_f__norank_o__IMCC26256	s__uncultured_bacterium_g__norank_f__norank_o__IMCC26256	OTU2417	1.33	0.33	1.33	1.67	0.67	0.67	1.67
d__Bacteria	k__norank_	p__Proteobacteria	c__Alphaproteobacteria	o__Rickettsiales	f__Rickettsiaceae	g__norank_f__Rickettsiaceae	s__uncultured_bacterium_g__norank_f__Rickettsiaceae	OTU1271	1	0	1.67	0.67	0.67	0.33	0
d__Bacteria	k__norank_	p__Bacteroidota	c__Bacteroidia	o__Cytophagales	f__Microscillaceae	g__norank_f__Microscillaceae	s__uncultured_bacterium_g__norank_f__Microscillaceae	OTU752	0.33	1.67	1.33	1.67	3	0.67	1.33
d__Bacteria	k__norank_	p__Proteobacteria	c__Gammaproteobacteria	o__Xanthomonadales	f__Xanthomonadaceae	g__Luteimonas	s__Luteimonas_marina	OTU927	2.33	43.33	11	6.67	1	2	4.33
d__Bacteria	k__norank_	p__Actinobacteriota	c__Thermoleophilia	o__Solirubrobacterales	f__Solirubrobacteraceae	g__norank_f__Solirubrobacteraceae	s__metagenome_g__norank_f__Solirubrobacteraceae	OTU1874	43	25.67	20.33	12.67	16.67	22.67	28.33
d__Bacteria	k__norank_	p__Proteobacteria	c__Alphaproteobacteria	o__Sphingomonadales	f__Sphingomonadaceae	g__Altererythrobacter	s__uncultured_bacterium_g__Altererythrobacter	OTU2465	38	31.67	42.33	44.33	42.33	43.33	43.33
d__Bacteria	k__norank_	p__Proteobacteria	c__Gammaproteobacteria	o__Burkholderiales	f__Oxalobacteraceae	g__Massilia	s__uncultured_beta_proteobacterium_g__Massilia	OTU914	22	75	21.33	13.67	22.33	25.67	21.67
d__Bacteria	k__norank_	p__Bacteroidota	c__Bacteroidia	o__Cytophagales	f__Hymenobacteraceae	g__Pontibacter	s__unclassified_g__Pontibacter	OTU1206	0	7.67	3.67	0.67	0	0	0.67
d__Bacteria	k__norank_	p__Proteobacteria	c__Alphaproteobacteria	o__Rickettsiales	f__bac2nit3	g__norank_f__bac2nit3	s__metagenome_g__norank_f__bac2nit3	OTU2390	0	1.67	0	0	0	0.33	1.33
d__Bacteria	k__norank_	p__Methylomirabilota	c__Methylomirabilia	o__Rokubacteriales	f__norank_o__Rokubacteriales	g__norank_f__norank_o__Rokubacteriales	s__uncultured_bacterium_g__norank_f__norank_o__Rokubacteriales	OTU880	0	0.33	0	0	0.33	0	0
d__Bacteria	k__norank_	p__Proteobacteria	c__Alphaproteobacteria	o__unclassified_c__Alphaproteobacteria	f__unclassified_c__Alphaproteobacteria	g__unclassified_c__Alphaproteobacteria	s__unclassified_c__Alphaproteobacteria	OTU2421	12.67	7.33	12.33	19	19	10	14.33
d__Bacteria	k__norank_	p__Myxococcota	c__Polyangia	o__Haliangiales	f__Haliangiaceae	g__Haliangium	s__unclassified_g__Haliangium	OTU1142	1.67	0.67	3	2.33	3.33	1.67	3
d__Bacteria	k__norank_	p__Firmicutes	c__Clostridia	o__Thermincolales	f__Thermincolaceae	g__Thermincola	s__uncultured_bacterium_g__Thermincola	OTU128	0.67	0.33	0	0	0	0.67	0.33
d__Bacteria	k__norank_	p__Acidobacteriota	c__Vicinamibacteria	o__Vicinamibacterales	f__Vicinamibacteraceae	g__norank_f__Vicinamibacteraceae	s__uncultured_Acidobacteriales_bacterium_g__norank_f__Vicinamibacteraceae	OTU1131	2.33	0	2	1.33	0.33	1	1
d__Bacteria	k__norank_	p__Chloroflexi	c__TK10	o__norank_c__TK10	f__norank_o__norank_c__TK10	g__norank_f__norank_o__norank_c__TK10	s__uncultured_bacterium_g__norank_f__norank_o__norank_c__TK10	OTU1560	0	0	0	0	0.67	0	0
d__Bacteria	k__norank_	p__Bacteroidota	c__Bacteroidia	o__Sphingobacteriales	f__Sphingobacteriaceae	g__unclassified_f__Sphingobacteriaceae	s__unclassified_f__Sphingobacteriaceae	OTU579	1	0.67	0	0	1.67	0.33	0.67
d__Bacteria	k__norank_	p__Proteobacteria	c__Alphaproteobacteria	o__Rhizobiales	f__Labraceae	g__Labrys	s__uncultured_bacterium_g__Labrys	OTU1217	1.67	2.33	3	1.33	2.33	1.33	3
d__Bacteria	k__norank_	p__Proteobacteria	c__Alphaproteobacteria	o__Elsterales	f__norank_o__Elsterales	g__norank_f__norank_o__Elsterales	s__uncultured_bacterium_g__norank_f__norank_o__Elsterales	OTU1387	1.33	0	1	1.33	1.67	0.67	1
d__Bacteria	k__norank_	p__Proteobacteria	c__Alphaproteobacteria	o__Sphingomonadales	f__Sphingomonadaceae	g__unclassified_f__Sphingomonadaceae	s__unclassified_f__Sphingomonadaceae	OTU166	117	124.67	71.67	147.67	102.33	81.67	76.67
d__Bacteria	k__norank_	p__Actinobacteriota	c__Acidimicrobiia	o__Microtrichales	f__norank_o__Microtrichales	g__norank_f__norank_o__Microtrichales	s__unclassified_g__norank_f__norank_o__Microtrichales	OTU261	0.33	0	0	0.67	1	1	0
d__Bacteria	k__norank_	p__Patescibacteria	c__Saccharimonadia	o__Saccharimonadales	f__norank_o__Saccharimonadales	g__norank_f__norank_o__Saccharimonadales	s__unclassified_g__norank_f__norank_o__Saccharimonadales	OTU1930	0	0	0	0	0	1.67	0
d__Bacteria	k__norank_	p__Actinobacteriota	c__Acidimicrobiia	o__norank_c__Acidimicrobiia	f__norank_o__norank_c__Acidimicrobiia	g__norank_f__norank_o__norank_c__Acidimicrobiia	s__uncultured_bacterium_g__norank_f__norank_o__norank_c__Acidimicrobiia	OTU1040	0.33	0	0.33	0	0	0	0.33
d__Bacteria	k__norank_	p__Planctomycetota	c__Planctomycetes	o__Isosphaerales	f__Isosphaeraceae	g__norank_f__Isosphaeraceae	s__unclassified_g__norank_f__Isosphaeraceae	OTU1506	5.67	2.67	4	5	1.67	6.67	2.33
d__Bacteria	k__norank_	p__Proteobacteria	c__Alphaproteobacteria	o__Micavibrionales	f__norank_o__Micavibrionales	g__norank_f__norank_o__Micavibrionales	s__uncultured_bacterium_g__norank_f__norank_o__Micavibrionales	OTU1862	0	0.33	0	0	0.33	1.67	0
d__Bacteria	k__norank_	p__Bacteroidota	c__Bacteroidia	o__Chitinophagales	f__Chitinophagaceae	g__Flavisolibacter	s__uncultured_soil_bacterium_g__Flavisolibacter	OTU923	4.67	1.67	6	4.33	3.33	2.67	3.33
d__Bacteria	k__norank_	p__Proteobacteria	c__Gammaproteobacteria	o__Coxiellales	f__Coxiellaceae	g__Coxiella	s__unclassified_g__Coxiella	OTU49	0.33	0.33	0	0	0	0	0
d__Bacteria	k__norank_	p__Actinobacteriota	c__Thermoleophilia	o__Solirubrobacterales	f__Solirubrobacteraceae	g__unclassified_f__Solirubrobacteraceae	s__unclassified_f__Solirubrobacteraceae	OTU2432	1	1.33	0.67	0.33	2	2	1
d__Bacteria	k__norank_	p__Chloroflexi	c__Chloroflexia	o__Thermomicrobiales	f__JG30-KF-CM45	g__norank_f__JG30-KF-CM45	s__unclassified_g__norank_f__JG30-KF-CM45	OTU1344	0	0	0	1.67	0	0.33	0
d__Bacteria	k__norank_	p__Proteobacteria	c__Gammaproteobacteria	o__Diplorickettsiales	f__Diplorickettsiaceae	g__norank_f__Diplorickettsiaceae	s__uncultured_Coxiellaceae_bacterium_g__norank_f__Diplorickettsiaceae	OTU487	0	0.33	0.33	0	0.33	0	0.33
d__Bacteria	k__norank_	p__Proteobacteria	c__Gammaproteobacteria	o__Burkholderiales	f__TRA3-20	g__norank_f__TRA3-20	s__unclassified_g__norank_f__TRA3-20	OTU2155	25.67	15.67	17.67	14.33	18.33	17.33	23.67
d__Bacteria	k__norank_	p__Acidobacteriota	c__Vicinamibacteria	o__Vicinamibacterales	f__norank_o__Vicinamibacterales	g__norank_f__norank_o__Vicinamibacterales	s__unclassified_g__norank_f__norank_o__Vicinamibacterales	OTU357	0.67	0	0.33	0.33	0	0	0
d__Bacteria	k__norank_	p__Proteobacteria	c__Gammaproteobacteria	o__Xanthomonadales	f__Xanthomonadaceae	g__Lysobacter	s__uncultured_Lysobacter_sp._g__Lysobacter	OTU728	276.33	333.33	301.33	284	287.33	155.33	375.33
d__Bacteria	k__norank_	p__Firmicutes	c__Bacilli	o__Bacillales	f__Planococcaceae	g__Rummeliibacillus	s__unclassified_g__Rummeliibacillus	OTU1905	0	0	0	0	0	0.67	0.33
d__Bacteria	k__norank_	p__Proteobacteria	c__Gammaproteobacteria	o__Xanthomonadales	f__Xanthomonadaceae	g__Lysobacter	s__unclassified_g__Lysobacter	OTU1035	137.67	189.33	115	172.33	162.67	82.33	182.67
d__Bacteria	k__norank_	p__Chloroflexi	c__Chloroflexia	o__Thermomicrobiales	f__AKYG1722	g__norank_f__AKYG1722	s__uncultured_bacterium_g__norank_f__AKYG1722	OTU1069	1.67	1	1.33	0	0.67	1.67	2
d__Bacteria	k__norank_	p__Actinobacteriota	c__MB-A2-108	o__norank_c__MB-A2-108	f__norank_o__norank_c__MB-A2-108	g__norank_f__norank_o__norank_c__MB-A2-108	s__uncultured_bacterium_g__norank_f__norank_o__norank_c__MB-A2-108	OTU1580	0	1	0	0	1	0	0
d__Bacteria	k__norank_	p__Actinobacteriota	c__Actinobacteria	o__Micrococcales	f__Intrasporangiaceae	g__Knoellia	s__uncultured_bacterium_g__Knoellia	OTU1020	273.33	222.33	323	209.33	244.33	238.33	260
d__Bacteria	k__norank_	p__Firmicutes	c__Bacilli	o__Thermoactinomycetales	f__Thermoactinomycetaceae	g__norank_f__Thermoactinomycetaceae	s__uncultured_bacterium_g__norank_f__Thermoactinomycetaceae	OTU837	0	0.67	0	0	0	0	0
d__Bacteria	k__norank_	p__Verrucomicrobiota	c__Verrucomicrobiae	o__Opitutales	f__Opitutaceae	g__Opitutus	s__uncultured_Verrucomicrobia_bacterium_g__Opitutus	OTU71	10.33	7.67	10.67	9	7	8.33	5
d__Bacteria	k__norank_	p__Chloroflexi	c__KD4-96	o__norank_c__KD4-96	f__norank_o__norank_c__KD4-96	g__norank_f__norank_o__norank_c__KD4-96	s__uncultured_Chloroflexi_bacterium_g__norank_f__norank_o__norank_c__KD4-96	OTU2117	0.33	0.33	0	0	0.33	0.67	0.67
d__Bacteria	k__norank_	p__Firmicutes	c__Bacilli	o__Paenibacillales	f__Paenibacillaceae	g__Paenibacillus	s__unclassified_g__Paenibacillus	OTU58	0.33	1.33	2.33	0.67	1	1	1
d__Bacteria	k__norank_	p__Actinobacteriota	c__Actinobacteria	o__Corynebacteriales	f__Nocardiaceae	g__Williamsia	s__Williamsia_marianensis	OTU2298	0.67	2	0.33	3	1.67	1	1.67
d__Bacteria	k__norank_	p__Chloroflexi	c__TK10	o__norank_c__TK10	f__norank_o__norank_c__TK10	g__norank_f__norank_o__norank_c__TK10	s__Chloroflexi_bacterium_JEA33	OTU736	0.33	0.67	0	0	0	0	0
d__Bacteria	k__norank_	p__Proteobacteria	c__Alphaproteobacteria	o__Sphingomonadales	f__Sphingomonadaceae	g__unclassified_f__Sphingomonadaceae	s__unclassified_f__Sphingomonadaceae	OTU2344	1	1	2	2	0.33	0.67	1
d__Bacteria	k__norank_	p__Patescibacteria	c__Saccharimonadia	o__Saccharimonadales	f__unclassified_o__Saccharimonadales	g__unclassified_o__Saccharimonadales	s__unclassified_o__Saccharimonadales	OTU514	0	0	0	0.33	0	0	0.33
d__Bacteria	k__norank_	p__Proteobacteria	c__Gammaproteobacteria	o__Legionellales	f__Legionellaceae	g__Legionella	s__unclassified_g__Legionella	OTU907	7	7.33	10.67	5	9.33	2.67	13
d__Bacteria	k__norank_	p__Chloroflexi	c__Chloroflexia	o__Thermomicrobiales	f__JG30-KF-CM45	g__norank_f__JG30-KF-CM45	s__unclassified_g__norank_f__JG30-KF-CM45	OTU587	10.67	15.67	19.33	18.33	13	16	14.33
d__Bacteria	k__norank_	p__Abditibacteriota	c__Abditibacteria	o__Abditibacteriales	f__Abditibacteriaceae	g__Abditibacterium	s__metagenome_g__Abditibacterium	OTU2160	0.67	0	0	0	0	1	0.33
d__Bacteria	k__norank_	p__Planctomycetota	c__Planctomycetes	o__Isosphaerales	f__Isosphaeraceae	g__Aquisphaera	s__uncultured_bacterium_g__Aquisphaera	OTU662	0	0.67	0.33	0.67	0	0	0.67
d__Bacteria	k__norank_	p__Gemmatimonadota	c__Gemmatimonadetes	o__Gemmatimonadales	f__Gemmatimonadaceae	g__Gemmatimonas	s__uncultured_bacterium_g__Gemmatimonas	OTU1495	21.33	18	17	15	18.33	10.67	18
d__Bacteria	k__norank_	p__Proteobacteria	c__Alphaproteobacteria	o__Rickettsiales	f__SM2D12	g__norank_f__SM2D12	s__uncultured_Phyllobacteriaceae_bacterium_g__norank	OTU559	0.33	1	6.67	0	2.33	0	0
d__Bacteria	k__norank_	p__Actinobacteriota	c__Thermoleophilia	o__Gaiellales	f__norank_o__Gaiellales	g__norank_f__norank_o__Gaiellales	s__unclassified_g__norank_f__norank_o__Gaiellales	OTU1309	0.33	0.33	0.67	0.67	0.33	0.67	0.33
d__Bacteria	k__norank_	p__Proteobacteria	c__Alphaproteobacteria	o__Rhodospirillales	f__Magnetospirillaceae	g__norank_f__Magnetospirillaceae	s__metagenome_g__norank_f__Magnetospirillaceae	OTU2456	6	3	4.33	6	11.33	4.67	4
d__Bacteria	k__norank_	p__Bdellovibrionota	c__Oligoflexia	o__Oligoflexales	f__norank_o__Oligoflexales	g__norank_f__norank_o__Oligoflexales	s__unclassified_g__norank_f__norank_o__Oligoflexales	OTU2244	0.67	0.67	3.67	0.33	3.33	19	1.67
d__Bacteria	k__norank_	p__Proteobacteria	c__Gammaproteobacteria	o__Acidiferrobacterales	f__Acidiferrobacteraceae	g__Sulfurifustis	s__uncultured_gamma_proteobacterium_g__Sulfurifustis	OTU2238	0	0	0	0	0.33	0	1
d__Bacteria	k__norank_	p__Actinobacteriota	c__Acidimicrobiia	o__Microtrichales	f__Ilumatobacteraceae	g__norank_f__Ilumatobacteraceae	s__unclassified_g__norank_f__Ilumatobacteraceae	OTU525	1.33	2	1	2.67	1.67	0.33	0.67
d__Bacteria	k__norank_	p__Actinobacteriota	c__Actinobacteria	o__Frankiales	f__Geodermatophilaceae	g__Blastococcus	s__Blastococcus_aggregatus	OTU2332	29.67	36	16.33	27.67	23	22.67	32.33
d__Bacteria	k__norank_	p__Proteobacteria	c__Gammaproteobacteria	o__Burkholderiales	f__Comamonadaceae	g__unclassified_f__Comamonadaceae	s__unclassified_f__Comamonadaceae	OTU983	2	6.67	2.67	0.67	0	1	2
d__Bacteria	k__norank_	p__Actinobacteriota	c__Actinobacteria	o__0319-7L14	f__norank_o__0319-7L14	g__norank_f__norank_o__0319-7L14	s__uncultured_bacterium_g__norank_f__norank_o__0319-7L14	OTU646	0.33	2.33	0	0	0.33	0.67	1.33
d__Bacteria	k__norank_	p__Patescibacteria	c__Saccharimonadia	o__Saccharimonadales	f__LWQ8	g__norank_f__LWQ8	s__uncultured_bacterium_g__norank_f__LWQ8	OTU1191	0	0	0.33	11.33	0	0	0.67
d__Bacteria	k__norank_	p__Proteobacteria	c__Alphaproteobacteria	o__Rhodobacterales	f__Rhodobacteraceae	g__Rubellimicrobium	s__uncultured_bacterium_g__Rubellimicrobium	OTU1155	0.33	1.33	0.33	0.33	0	0.33	0.67
d__Bacteria	k__norank_	p__unclassified_k__norank_d__Bacteria	c__unclassified_k__norank_d__Bacteria	o__unclassified_k__norank_d__Bacteria	f__unclassified_k__norank_d__Bacteria	g__unclassified_k__norank_d__Bacteria	s__unclassified_k__norank_d__Bacteria	OTU2078	0	0.33	0	0	0	0	0
d__Bacteria	k__norank_	p__Chloroflexi	c__unclassified_p__Chloroflexi	o__unclassified_p__Chloroflexi	f__unclassified_p__Chloroflexi	g__unclassified_p__Chloroflexi	s__unclassified_p__Chloroflexi	OTU1512	1	0.33	0.33	2	1.67	0	1.33
d__Bacteria	k__norank_	p__Proteobacteria	c__Alphaproteobacteria	o__Caulobacterales	f__Hyphomonadaceae	g__SWB02	s__uncultured_bacterium_g__SWB02	OTU1227	2	0.67	0	0.33	1	0	0
d__Bacteria	k__norank_	p__Proteobacteria	c__Gammaproteobacteria	o__Burkholderiales	f__TRA3-20	g__norank_f__TRA3-20	s__unclassified_g__norank_f__TRA3-20	OTU1596	8	7	8.33	7.33	6.67	11	7.67
d__Bacteria	k__norank_	p__Myxococcota	c__Polyangia	o__Polyangiales	f__BIrii41	g__norank_f__BIrii41	s__unclassified_g__norank_f__BIrii41	OTU330	2.67	0.67	0.33	2.33	1.33	0.33	0
d__Bacteria	k__norank_	p__Actinobacteriota	c__Actinobacteria	o__unclassified_c__Actinobacteria	f__unclassified_c__Actinobacteria	g__unclassified_c__Actinobacteria	s__unclassified_c__Actinobacteria	OTU1502	0	0.33	0	0	0.33	0	0
d__Bacteria	k__norank_	p__Firmicutes	c__Bacilli	o__Paenibacillales	f__Paenibacillaceae	g__Paenibacillus	s__Paenibacillus_populi	OTU403	72	38	29.33	52	40.33	26.67	34.67
d__Bacteria	k__norank_	p__Deinococcota	c__Deinococci	o__Deinococcales	f__Trueperaceae	g__Truepera	s__uncultured_bacterium_g__Truepera	OTU1404	0	0	0	0.33	0	0	0
d__Bacteria	k__norank_	p__Patescibacteria	c__Saccharimonadia	o__Saccharimonadales	f__LWQ8	g__norank_f__LWQ8	s__uncultured_bacterium_g__norank_f__LWQ8	OTU1001	2.67	1	2	3	1.67	1.33	1.33
d__Bacteria	k__norank_	p__Actinobacteriota	c__Actinobacteria	o__Propionibacteriales	f__Nocardioidaceae	g__Nocardioides	s__unclassified_g__Nocardioides	OTU865	3	3.67	7.33	11	6	5.67	7
d__Bacteria	k__norank_	p__Firmicutes	c__Bacilli	o__Paenibacillales	f__Paenibacillaceae	g__Paenibacillus	s__unclassified_g__Paenibacillus	OTU2269	2.67	8	1.33	2	7.67	2	5.33
d__Bacteria	k__norank_	p__Chloroflexi	c__Chloroflexia	o__Thermomicrobiales	f__JG30-KF-CM45	g__norank_f__JG30-KF-CM45	s__unclassified_g__norank_f__JG30-KF-CM45	OTU148	1	0.33	0	0	0	0	0.67
d__Bacteria	k__norank_	p__Proteobacteria	c__Alphaproteobacteria	o__Rickettsiales	f__Rickettsiaceae	g__Candidatus_Megaira	s__uncultured_bacterium_g__Candidatus_Megaira	OTU542	0	0.67	3	1.33	4	0.67	0.33
d__Bacteria	k__norank_	p__Actinobacteriota	c__Thermoleophilia	o__Solirubrobacterales	f__67-14	g__norank_f__67-14	s__unclassified_g__norank_f__67-14	OTU2085	4.67	3.33	2	3.67	3.67	2.67	4.33
d__Bacteria	k__norank_	p__Actinobacteriota	c__Actinobacteria	o__Propionibacteriales	f__Nocardioidaceae	g__Nocardioides	s__unclassified_g__Nocardioides	OTU512	283.67	329.33	285.33	356.67	220.67	218.33	238
d__Bacteria	k__norank_	p__Firmicutes	c__Bacilli	o__Bacillales	f__Bacillaceae	g__Ureibacillus	s__Ureibacillus_thermophilus	OTU1987	0	0.33	0	0.33	0.67	0	0.33
d__Bacteria	k__norank_	p__Patescibacteria	c__Parcubacteria	o__Candidatus_Kaiserbacteria	f__norank_o__Candidatus_Kaiserbacteria	g__norank_f__norank_o__Candidatus_Kaiserbacteria	s__unclassified_g__norank_f__norank_o__Candidatus_Kaiserbacteria	OTU2341	0	0	0.33	0.67	0	1	0.33
d__Bacteria	k__norank_	p__Firmicutes	c__unclassified_p__Firmicutes	o__unclassified_p__Firmicutes	f__unclassified_p__Firmicutes	g__unclassified_p__Firmicutes	s__unclassified_p__Firmicutes	OTU1124	0	0	0.67	0	0	0	0
d__Bacteria	k__norank_	p__Firmicutes	c__Clostridia	o__Peptococcales	f__Peptococcaceae	g__norank_f__Peptococcaceae	s__uncultured_bacterium_g__norank_f__Peptococcaceae	OTU1618	0.33	0.33	0	0	0.67	0	0
d__Bacteria	k__norank_	p__Gemmatimonadota	c__Gemmatimonadetes	o__Gemmatimonadales	f__Gemmatimonadaceae	g__norank_f__Gemmatimonadaceae	s__uncultured_Gemmatimonadales_bacterium_g__norank_f__Gemmatimonadaceae	OTU2481	48	44	49	36.33	48.33	42	67
d__Bacteria	k__norank_	p__Chloroflexi	c__Anaerolineae	o__SBR1031	f__A4b	g__norank_f__A4b	s__uncultured_soil_bacterium_g__norank_f__A4b	OTU1671	0	0	0.67	0	0.67	0	0
d__Bacteria	k__norank_	p__Verrucomicrobiota	c__Verrucomicrobiae	o__Chthoniobacterales	f__Chthoniobacteraceae	g__Chthoniobacter	s__uncultured_bacterium_g__Chthoniobacter	OTU34	3.33	7.67	1.33	2	1	1	0.33
d__Bacteria	k__norank_	p__Verrucomicrobiota	c__Chlamydiae	o__Chlamydiales	f__cvE6	g__norank_f__cvE6	s__metagenome_g__norank_f__cvE6	OTU40	0.67	0	0	0	0	0	0
d__Bacteria	k__norank_	p__Verrucomicrobiota	c__Verrucomicrobiae	o__Verrucomicrobiales	f__Verrucomicrobiaceae	g__Prosthecobacter	s__uncultured_bacterium_g__Prosthecobacter	OTU1339	0	1.33	0.67	0.33	0.33	0	0
d__Bacteria	k__norank_	p__Proteobacteria	c__Alphaproteobacteria	o__Rhizobiales	f__Rhodomicrobiaceae	g__Rhodomicrobium	s__uncultured_bacterium_g__Rhodomicrobium	OTU2252	0.67	1	0	1	2.67	0.33	2
d__Bacteria	k__norank_	p__Bacteroidota	c__Bacteroidia	o__Chitinophagales	f__Chitinophagaceae	g__Flavisolibacter	s__uncultured_bacterium_g__Flavisolibacter	OTU2425	54.67	46.67	73	47.67	61	45.33	68
d__Bacteria	k__norank_	p__Proteobacteria	c__Gammaproteobacteria	o__Diplorickettsiales	f__Diplorickettsiaceae	g__norank_f__Diplorickettsiaceae	s__unclassified_g__norank_f__Diplorickettsiaceae	OTU1151	0.33	0.33	0.67	0.33	1	0	0.67
d__Bacteria	k__norank_	p__Proteobacteria	c__Gammaproteobacteria	o__Nitrosococcales	f__Methylophagaceae	g__Methylophaga	s__uncultured_gamma_proteobacterium_g__Methylophaga	OTU1169	1.67	0	126.33	0	9.67	0.33	13
d__Bacteria	k__norank_	p__Firmicutes	c__Clostridia	o__Lachnospirales	f__Lachnospiraceae	g__norank_f__Lachnospiraceae	s__uncultured_Vallitalea_sp.	OTU1703	0	0	0.33	0	0.33	0	0.33
d__Bacteria	k__norank_	p__Proteobacteria	c__Gammaproteobacteria	o__Legionellales	f__Legionellaceae	g__Legionella	s__uncultured_bacterium_g__Legionella	OTU2022	3.67	0.33	0.33	1	3	5.67	0.67
d__Bacteria	k__norank_	p__Actinobacteriota	c__Acidimicrobiia	o__Microtrichales	f__Iamiaceae	g__Iamia	s__metagenome_g__Iamia	OTU597	0	0.67	0	0	0	0.67	1
d__Bacteria	k__norank_	p__Firmicutes	c__Bacilli	o__Bacillales	f__Planococcaceae	g__Planomicrobium	s__unclassified_g__Planomicrobium	OTU389	8	11.67	9	3.67	12.33	0.33	8
d__Bacteria	k__norank_	p__Firmicutes	c__Bacilli	o__Brevibacillales	f__Brevibacillaceae	g__Brevibacillus	s__unclassified_g__Brevibacillus	OTU1760	0	0	0	0	1	0	0
d__Bacteria	k__norank_	p__Desulfobacterota	c__Desulfuromonadia	o__PB19	f__norank_o__PB19	g__norank_f__norank_o__PB19	s__unclassified_g__norank_f__norank_o__PB19	OTU418	18.33	8.67	7.67	15.33	16.33	12.33	12.67
d__Bacteria	k__norank_	p__Myxococcota	c__Polyangia	o__Haliangiales	f__Haliangiaceae	g__Haliangium	s__uncultured_delta_proteobacterium_g__Haliangium	OTU2165	78.67	66	79	55.33	74	70.33	61.33
d__Bacteria	k__norank_	p__Patescibacteria	c__Saccharimonadia	o__Saccharimonadales	f__norank_o__Saccharimonadales	g__norank_f__norank_o__Saccharimonadales	s__uncultured_Candidatus_Saccharibacteria_bacterium_g__norank_f__norank	OTU33	13.33	4.33	7.67	13	6.33	11.67	3
d__Bacteria	k__norank_	p__Latescibacterota	c__norank_p__Latescibacterota	o__norank_c__norank_p__Latescibacterota	f__norank_o__norank_c__norank_p__Latescibacterota	g__norank_f__norank_o__norank_c__norank_p__Latescibacterota	s__unclassified_g__norank_f__norank_o__norank_c__norank_p__Latescibacterota	OTU644	0	1	0	0	0	0.33	0
d__Bacteria	k__norank_	p__Proteobacteria	c__Gammaproteobacteria	o__Burkholderiales	f__Nitrosomonadaceae	g__IS-44	s__uncultured_bacterium_g__IS-44	OTU877	0.33	0	0.67	2	1	0	1.33
d__Bacteria	k__norank_	p__Verrucomicrobiota	c__Verrucomicrobiae	o__Pedosphaerales	f__Pedosphaeraceae	g__norank_f__Pedosphaeraceae	s__unclassified_g__norank_f__Pedosphaeraceae	OTU1113	0	0.33	0.33	0	0.33	0	0
d__Bacteria	k__norank_	p__Bdellovibrionota	c__Oligoflexia	o__0319-6G20	f__norank_o__0319-6G20	g__norank_f__norank_o__0319-6G20	s__unclassified_g__norank_f__norank_o__0319-6G20	OTU1872	0	0	0	0	0	0.67	0
d__Bacteria	k__norank_	p__Bdellovibrionota	c__Oligoflexia	o__Oligoflexales	f__norank_o__Oligoflexales	g__norank_f__norank_o__Oligoflexales	s__unclassified_g__norank_f__norank_o__Oligoflexales	OTU1669	0.67	0	0	0	0.33	0.33	0
d__Bacteria	k__norank_	p__Proteobacteria	c__Alphaproteobacteria	o__Acetobacterales	f__Acetobacteraceae	g__norank_f__Acetobacteraceae	s__uncultured_bacterium_g__norank_f__Acetobacteraceae	OTU1299	0.33	0	0	1	0.67	0	0.33
d__Bacteria	k__norank_	p__Actinobacteriota	c__Actinobacteria	o__Propionibacteriales	f__Nocardioidaceae	g__Nocardioides	s__unclassified_g__Nocardioides	OTU881	11.33	10.67	10.67	14.67	12	7	8.67
d__Bacteria	k__norank_	p__Actinobacteriota	c__MB-A2-108	o__norank_c__MB-A2-108	f__norank_o__norank_c__MB-A2-108	g__norank_f__norank_o__norank_c__MB-A2-108	s__unclassified_g__norank_f__norank_o__norank_c__MB-A2-108	OTU1428	0	0	0	0	0	0	0.33
d__Bacteria	k__norank_	p__Chloroflexi	c__Chloroflexia	o__Thermomicrobiales	f__JG30-KF-CM45	g__norank_f__JG30-KF-CM45	s__metagenome_g__norank_f__JG30-KF-CM45	OTU1479	10.67	6	15	10.33	13	16.33	6.67
d__Bacteria	k__norank_	p__Chloroflexi	c__Chloroflexia	o__Thermomicrobiales	f__AKYG1722	g__norank_f__AKYG1722	s__uncultured_bacterium_g__norank_f__AKYG1722	OTU2157	0	0	0.33	0	0	0	0.33
d__Bacteria	k__norank_	p__Fibrobacterota	c__Fibrobacteria	o__Fibrobacterales	f__Fibrobacteraceae	g__possible_genus_04	s__unclassified_g__possible_genus_04	OTU195	0.33	0	0	0	0	0.33	0.33
d__Bacteria	k__norank_	p__Proteobacteria	c__Alphaproteobacteria	o__Holosporales	f__Holosporaceae	g__norank_f__Holosporaceae	s__unclassified_g__norank_f__Holosporaceae	OTU580	0.67	0.67	0	1	0.67	1.33	0.67
d__Bacteria	k__norank_	p__Proteobacteria	c__Gammaproteobacteria	o__Diplorickettsiales	f__Diplorickettsiaceae	g__unclassified_f__Diplorickettsiaceae	s__unclassified_f__Diplorickettsiaceae	OTU324	0.33	0	0	0	0	0	0.33
d__Bacteria	k__norank_	p__Cyanobacteria	c__Cyanobacteriia	o__Chloroplast	f__norank_o__Chloroplast	g__norank_f__norank_o__Chloroplast	s__uncultured_Cyanobacterium_sp._g__norank_f__norank	OTU2207	0	0	0.33	0	0	0	0.67
d__Bacteria	k__norank_	p__Actinobacteriota	c__Thermoleophilia	o__Gaiellales	f__norank_o__Gaiellales	g__norank_f__norank_o__Gaiellales	s__uncultured_Rubrobacteria_bacterium_g__norank	OTU76	6.67	8	10.67	7	7.67	7.33	12.33
d__Bacteria	k__norank_	p__Proteobacteria	c__Alphaproteobacteria	o__Rickettsiales	f__Fokiniaceae	g__norank_f__Fokiniaceae	s__uncultured_bacterium_g__norank_f__Fokiniaceae	OTU1329	2	0.67	2	3.67	3	0.67	2.33
d__Bacteria	k__norank_	p__Actinobacteriota	c__Actinobacteria	o__Pseudonocardiales	f__Pseudonocardiaceae	g__Actinokineospora	s__Actinokineospora_fastidiosa	OTU1755	1.33	12.67	2.67	2.67	3.67	0.67	8
d__Bacteria	k__norank_	p__unclassified_k__norank_d__Bacteria	c__unclassified_k__norank_d__Bacteria	o__unclassified_k__norank_d__Bacteria	f__unclassified_k__norank_d__Bacteria	g__unclassified_k__norank_d__Bacteria	s__unclassified_k__norank_d__Bacteria	OTU149	0.33	1	0	0	0.33	0	0
d__Bacteria	k__norank_	p__Bdellovibrionota	c__Oligoflexia	o__053A03-B-DI-P58	f__norank_o__053A03-B-DI-P58	g__norank_f__norank_o__053A03-B-DI-P58	s__uncultured_delta_proteobacterium_g__norank_f__norank_o__053A03-B-DI-P58	OTU1818	0	0	0	0	0.33	0.67	0
d__Bacteria	k__norank_	p__Chloroflexi	c__KD4-96	o__norank_c__KD4-96	f__norank_o__norank_c__KD4-96	g__norank_f__norank_o__norank_c__KD4-96	s__uncultured_bacterium_g__norank_f__norank_o__norank_c__KD4-96	OTU2128	0.67	4.33	1.33	0.67	0	1.33	2
d__Bacteria	k__norank_	p__Proteobacteria	c__Gammaproteobacteria	o__211ds20	f__norank_o__211ds20	g__norank_f__norank_o__211ds20	s__uncultured_bacterium_g__norank_f__norank_o__211ds20	OTU1130	0	0	1.67	3	0	0.33	0.67
d__Bacteria	k__norank_	p__Proteobacteria	c__Gammaproteobacteria	o__Pseudomonadales	f__Moraxellaceae	g__Acinetobacter	s__unclassified_g__Acinetobacter	OTU2391	0	0	0	0	0	0	1.33
d__Bacteria	k__norank_	p__Actinobacteriota	c__Actinobacteria	o__Propionibacteriales	f__Nocardioidaceae	g__Nocardioides	s__Nocardioides_sp._g__Nocardioides	OTU661	9.67	10.33	10.33	13	6.67	17.67	9.33
d__Bacteria	k__norank_	p__Actinobacteriota	c__Thermoleophilia	o__Solirubrobacterales	f__Solirubrobacteraceae	g__Conexibacter	s__unclassified_g__Conexibacter	OTU2081	4.67	5	3	7.33	5	4.67	2.67
d__Bacteria	k__norank_	p__Planctomycetota	c__Phycisphaerae	o__Phycisphaerales	f__Phycisphaeraceae	g__norank_f__Phycisphaeraceae	s__uncultured_bacterium_g__norank_f__Phycisphaeraceae	OTU72	0.67	0	0	0.33	0	0	0
d__Bacteria	k__norank_	p__Gemmatimonadota	c__Gemmatimonadetes	o__Gemmatimonadales	f__Gemmatimonadaceae	g__norank_f__Gemmatimonadaceae	s__Gemmatimonadetes_bacterium_SCN_70-22	OTU2076	26.67	15.33	38.33	44.67	47	47	40.33
d__Bacteria	k__norank_	p__Actinobacteriota	c__Actinobacteria	o__Micrococcales	f__Micrococcaceae	g__Paenarthrobacter	s__Paenarthrobacter_nitroguajacolicus_g__Paenarthrobacter	OTU2326	24.33	30.67	37	21.67	23.67	27.67	38.33
d__Bacteria	k__norank_	p__Actinobacteriota	c__Acidimicrobiia	o__Microtrichales	f__unclassified_o__Microtrichales	g__unclassified_o__Microtrichales	s__unclassified_o__Microtrichales	OTU1080	0	0	0	0.33	0	0	0
d__Bacteria	k__norank_	p__Planctomycetota	c__Planctomycetes	o__norank_c__Planctomycetes	f__norank_o__norank_c__Planctomycetes	g__norank_f__norank_o__norank_c__Planctomycetes	s__uncultured_bacterium_g__norank_f__norank_o__norank_c__Planctomycetes	OTU1466	0.33	0	0	0	0.67	0	0.33
d__Bacteria	k__norank_	p__Proteobacteria	c__Gammaproteobacteria	o__Steroidobacterales	f__Steroidobacteraceae	g__Steroidobacter	s__uncultured_bacterium_g__Steroidobacter	OTU932	19.67	9	19	22.67	13.33	6.67	18.33
d__Bacteria	k__norank_	p__Deinococcota	c__Deinococci	o__Deinococcales	f__Deinococcaceae	g__norank_f__Deinococcaceae	s__uncultured_ThermusDeinococcus_group_bacterium_g__norank	OTU213	0.67	0	0	0	0	0.33	0
d__Bacteria	k__norank_	p__Bdellovibrionota	c__Oligoflexia	o__0319-6G20	f__norank_o__0319-6G20	g__norank_f__norank_o__0319-6G20	s__unclassified_g__norank_f__norank_o__0319-6G20	OTU776	0	1	0	0	0.67	0.33	0
d__Bacteria	k__norank_	p__Chloroflexi	c__Anaerolineae	o__SBR1031	f__norank_o__SBR1031	g__norank_f__norank_o__SBR1031	s__wastewater_metagenome_g__norank_f__norank_o__SBR1031	OTU1374	0.33	0	0	0.33	0	0	0
d__Bacteria	k__norank_	p__Actinobacteriota	c__Thermoleophilia	o__Gaiellales	f__norank_o__Gaiellales	g__norank_f__norank_o__Gaiellales	s__uncultured_bacterium_g__norank_f__norank_o__Gaiellales	OTU1133	0	0.67	1	0.67	2.33	0.67	0.67
d__Bacteria	k__norank_	p__Bacteroidota	c__Bacteroidia	o__Sphingobacteriales	f__Sphingobacteriaceae	g__Mucilaginibacter	s__unclassified_g__Mucilaginibacter	OTU1827	0	0	0	0.33	0	0.67	0.33
d__Bacteria	k__norank_	p__Cyanobacteria	c__Vampirivibrionia	o__Vampirovibrionales	f__norank_o__Vampirovibrionales	g__norank_f__norank_o__Vampirovibrionales	s__uncultured_bacterium_g__norank_f__norank_o__Vampirovibrionales	OTU1547	2.33	0.67	0.33	0.33	1	0	0.33
d__Bacteria	k__norank_	p__Proteobacteria	c__Alphaproteobacteria	o__norank_c__Alphaproteobacteria	f__norank_o__norank_c__Alphaproteobacteria	g__norank_f__norank_o__norank_c__Alphaproteobacteria	s__uncultured_Stella_sp._g__norank_f__norank	OTU1791	3	2	3.33	1.67	2.67	2.67	3.67
d__Bacteria	k__norank_	p__Proteobacteria	c__Gammaproteobacteria	o__Oceanospirillales	f__Pseudohongiellaceae	g__BIyi10	s__unclassified_g__BIyi10	OTU1159	12.33	9.33	13	14	14	10.67	15
d__Bacteria	k__norank_	p__Proteobacteria	c__Gammaproteobacteria	o__Oceanospirillales	f__Alcanivoracaceae	g__Ketobacter	s__uncultured_bacterium_g__Ketobacter	OTU448	47	6.33	1.33	15.67	2	8.33	2.33
d__Bacteria	k__norank_	p__Proteobacteria	c__Alphaproteobacteria	o__Rhodobacterales	f__Rhodobacteraceae	g__Rubellimicrobium	s__Epibacterium_mobile_g__Rubellimicrobium	OTU2462	28.33	21.67	13.33	40.67	21.67	7	28.33
d__Bacteria	k__norank_	p__Chloroflexi	c__unclassified_p__Chloroflexi	o__unclassified_p__Chloroflexi	f__unclassified_p__Chloroflexi	g__unclassified_p__Chloroflexi	s__unclassified_p__Chloroflexi	OTU1366	5	3.67	5.33	4.33	5.67	3	6.33
d__Bacteria	k__norank_	p__Actinobacteriota	c__Actinobacteria	o__Frankiales	f__norank_o__Frankiales	g__norank_f__norank_o__Frankiales	s__uncultured_bacterium_g__norank_f__norank_o__Frankiales	OTU1565	17	22	20	17.67	21	21.67	19.67
d__Bacteria	k__norank_	p__Bdellovibrionota	c__Bdellovibrionia	o__Bdellovibrionales	f__Bdellovibrionaceae	g__Bdellovibrio	s__uncultured_bacterium_g__Bdellovibrio	OTU163	1.67	0.33	1.33	1	2	0.33	0.67
d__Bacteria	k__norank_	p__Firmicutes	c__Clostridia	o__Clostridiales	f__Clostridiaceae	g__Clostridium_sensu_stricto_1	s__Clostridium_beijerinckii	OTU2444	16	2	4.33	1.33	8	1.67	1.67
d__Bacteria	k__norank_	p__Chloroflexi	c__Anaerolineae	o__SBR1031	f__norank_o__SBR1031	g__norank_f__norank_o__SBR1031	s__uncultured_bacterium_g__norank_f__norank_o__SBR1031	OTU2242	2	2	5.33	1.67	0.67	1	3
d__Bacteria	k__norank_	p__Chloroflexi	c__Gitt-GS-136	o__norank_c__Gitt-GS-136	f__norank_o__norank_c__Gitt-GS-136	g__norank_f__norank_o__norank_c__Gitt-GS-136	s__uncultured_bacterium_g__norank_f__norank_o__norank_c__Gitt-GS-136	OTU2116	2.33	0.67	1	0.67	0.33	2	2.33
d__Bacteria	k__norank_	p__Patescibacteria	c__Parcubacteria	o__Candidatus_Kaiserbacteria	f__norank_o__Candidatus_Kaiserbacteria	g__norank_f__norank_o__Candidatus_Kaiserbacteria	s__uncultured_bacterium_g__norank_f__norank_o__Candidatus_Kaiserbacteria	OTU849	0	0	0.33	0	0	0	0
d__Bacteria	k__norank_	p__Armatimonadota	c__Armatimonadia	o__Armatimonadales	f__norank_o__Armatimonadales	g__norank_f__norank_o__Armatimonadales	s__uncultured_actinobacterium_g__norank_f__norank_o__Armatimonadales	OTU1604	0.67	0	0	0	1	0.33	0
d__Bacteria	k__norank_	p__Actinobacteriota	c__Acidimicrobiia	o__Microtrichales	f__Ilumatobacteraceae	g__norank_f__Ilumatobacteraceae	s__uncultured_bacterium_g__norank_f__Ilumatobacteraceae	OTU1876	45	26.67	4	56	12.33	13.33	6.67
d__Bacteria	k__norank_	p__Actinobacteriota	c__Actinobacteria	o__Corynebacteriales	f__Nocardiaceae	g__Rhodococcus	s__Rhodococcus_hoagii	OTU1260	20.33	6.33	24	68.67	28.33	32	23.33
d__Bacteria	k__norank_	p__Chloroflexi	c__Anaerolineae	o__SBR1031	f__norank_o__SBR1031	g__norank_f__norank_o__SBR1031	s__uncultured_bacterium_g__norank_f__norank_o__SBR1031	OTU2484	10	9.33	10	7.67	14.33	16	21.33
d__Bacteria	k__norank_	p__Patescibacteria	c__Parcubacteria	o__Candidatus_Kaiserbacteria	f__norank_o__Candidatus_Kaiserbacteria	g__norank_f__norank_o__Candidatus_Kaiserbacteria	s__unclassified_g__norank_f__norank_o__Candidatus_Kaiserbacteria	OTU1198	0.33	0	0	0.33	0	0.67	0
d__Bacteria	k__norank_	p__Cyanobacteria	c__Cyanobacteriia	o__Chloroplast	f__norank_o__Chloroplast	g__norank_f__norank_o__Chloroplast	s__Arachis_hypogaea_var._vulgaris	OTU779	0	0.33	0	0	0	0	0
d__Bacteria	k__norank_	p__Acidobacteriota	c__Vicinamibacteria	o__Vicinamibacterales	f__Vicinamibacteraceae	g__norank_f__Vicinamibacteraceae	s__uncultured_Acidobacteriales_bacterium_g__norank_f__Vicinamibacteraceae	OTU1107	13.67	10.33	17.67	17.33	12.67	14	17.67
d__Bacteria	k__norank_	p__Proteobacteria	c__Alphaproteobacteria	o__Micropepsales	f__Micropepsaceae	g__norank_f__Micropepsaceae	s__metagenome_g__norank_f__Micropepsaceae	OTU1300	1	0	1	2	0	0.67	2
d__Bacteria	k__norank_	p__Chloroflexi	c__Gitt-GS-136	o__norank_c__Gitt-GS-136	f__norank_o__norank_c__Gitt-GS-136	g__norank_f__norank_o__norank_c__Gitt-GS-136	s__unclassified_g__norank_f__norank_o__norank_c__Gitt-GS-136	OTU1178	5	2	2.67	1.67	3	2.33	2.67
d__Bacteria	k__norank_	p__Chloroflexi	c__OLB14	o__norank_c__OLB14	f__norank_o__norank_c__OLB14	g__norank_f__norank_o__norank_c__OLB14	s__uncultured_bacterium_g__norank_f__norank_o__norank_c__OLB14	OTU636	0.33	0.33	0	0	0	0	0
d__Bacteria	k__norank_	p__Actinobacteriota	c__Actinobacteria	o__Micromonosporales	f__Micromonosporaceae	g__Longispora	s__uncultured_bacterium_g__Longispora	OTU1925	0.33	0	0.67	0.67	0	3	0
d__Bacteria	k__norank_	p__Proteobacteria	c__Alphaproteobacteria	o__Rickettsiales	f__Mitochondria	g__norank_f__Mitochondria	s__Andalucia_godoyi	OTU758	0.33	1.33	0	0	0.33	0.33	0
d__Bacteria	k__norank_	p__Proteobacteria	c__Gammaproteobacteria	o__Legionellales	f__Legionellaceae	g__Legionella	s__unclassified_g__Legionella	OTU1448	0.67	0.67	0.67	1	0	2	2
d__Bacteria	k__norank_	p__Bacteroidota	c__Bacteroidia	o__Cytophagales	f__Microscillaceae	g__Ohtaekwangia	s__uncultured_bacterium_g__Ohtaekwangia	OTU203	0	0.67	1	1	2	1	1
d__Bacteria	k__norank_	p__Proteobacteria	c__Gammaproteobacteria	o__Acidiferrobacterales	f__Acidiferrobacteraceae	g__Sulfurifustis	s__uncultured_bacterium_g__Sulfurifustis	OTU605	0.33	0.67	0	0	0	0	0
d__Bacteria	k__norank_	p__Bacteroidota	c__Bacteroidia	o__Cytophagales	f__Hymenobacteraceae	g__Adhaeribacter	s__uncultured_bacterium_g__Adhaeribacter	OTU884	2	6.33	2	1.33	2.67	1.33	3
d__Bacteria	k__norank_	p__Verrucomicrobiota	c__Verrucomicrobiae	o__Pedosphaerales	f__Pedosphaeraceae	g__norank_f__Pedosphaeraceae	s__unclassified_g__norank_f__Pedosphaeraceae	OTU185	0.67	2.33	1	0.67	1	1.33	0.67
d__Bacteria	k__norank_	p__Actinobacteriota	c__MB-A2-108	o__norank_c__MB-A2-108	f__norank_o__norank_c__MB-A2-108	g__norank_f__norank_o__norank_c__MB-A2-108	s__uncultured_bacterium_g__norank_f__norank_o__norank_c__MB-A2-108	OTU223	1.67	0	0	0.67	0.33	0.33	1
d__Bacteria	k__norank_	p__Chloroflexi	c__JG30-KF-CM66	o__norank_c__JG30-KF-CM66	f__norank_o__norank_c__JG30-KF-CM66	g__norank_f__norank_o__norank_c__JG30-KF-CM66	s__metagenome_g__norank_f__norank_o__norank_c__JG30-KF-CM66	OTU557	28.33	17.67	19	36	25.33	32	36.33
d__Bacteria	k__norank_	p__Proteobacteria	c__Alphaproteobacteria	o__Acetobacterales	f__Acetobacteraceae	g__Roseomonas	s__uncultured_Alphaproteobacteria_bacterium_g__Roseomonas	OTU876	11.33	18.67	10.67	7.33	8.33	25.33	14.67
d__Bacteria	k__norank_	p__Myxococcota	c__Myxococcia	o__Myxococcales	f__Myxococcaceae	g__norank_f__Myxococcaceae	s__uncultured_bacterium_g__norank_f__Myxococcaceae	OTU1603	7	6.67	8.33	10	9.67	3	9.33
d__Bacteria	k__norank_	p__Actinobacteriota	c__Thermoleophilia	o__Solirubrobacterales	f__Solirubrobacteraceae	g__Conexibacter	s__unclassified_g__Conexibacter	OTU965	3	6.67	9.33	17	16.33	8.33	13.33
d__Bacteria	k__norank_	p__Proteobacteria	c__Gammaproteobacteria	o__unclassified_c__Gammaproteobacteria	f__unclassified_c__Gammaproteobacteria	g__unclassified_c__Gammaproteobacteria	s__unclassified_c__Gammaproteobacteria	OTU268	2	0.33	2.67	7.67	3	6	4
d__Bacteria	k__norank_	p__Chloroflexi	c__TK10	o__norank_c__TK10	f__norank_o__norank_c__TK10	g__norank_f__norank_o__norank_c__TK10	s__uncultured_bacterium_g__norank_f__norank_o__norank_c__TK10	OTU1736	3	2.33	3.33	2.67	4.67	2.33	2.67
d__Bacteria	k__norank_	p__Firmicutes	c__Bacilli	o__Paenibacillales	f__Paenibacillaceae	g__Paenibacillus	s__Paenibacillus_phyllosphaerae	OTU1222	7	5.33	0.33	1	0.67	1	0.33
d__Bacteria	k__norank_	p__Chloroflexi	c__Anaerolineae	o__SBR1031	f__A4b	g__norank_f__A4b	s__uncultured_bacterium_g__norank_f__A4b	OTU1125	0	0.33	0.33	0	0	0	0
d__Bacteria	k__norank_	p__Chloroflexi	c__Ktedonobacteria	o__C0119	f__norank_o__C0119	g__norank_f__norank_o__C0119	s__uncultured_Chloroflexi_bacterium_g__norank_f__norank_o__C0119	OTU909	0	0	0.67	0	0	0	0
d__Bacteria	k__norank_	p__Actinobacteriota	c__MB-A2-108	o__norank_c__MB-A2-108	f__norank_o__norank_c__MB-A2-108	g__norank_f__norank_o__norank_c__MB-A2-108	s__uncultured_bacterium_g__norank_f__norank_o__norank_c__MB-A2-108	OTU2074	0.33	0	0	0.33	0	0	0.33
d__Bacteria	k__norank_	p__Proteobacteria	c__Alphaproteobacteria	o__Rhodobacterales	f__Rhodobacteraceae	g__Limibaculum	s__unclassified_g__Limibaculum	OTU2188	1	0.33	0.33	0	0	0	0.33
d__Bacteria	k__norank_	p__Gemmatimonadota	c__Gemmatimonadetes	o__Gemmatimonadales	f__Gemmatimonadaceae	g__Gemmatimonas	s__unclassified_g__Gemmatimonas	OTU116	0.33	0	0	1	0.33	0	0
d__Bacteria	k__norank_	p__Proteobacteria	c__Alphaproteobacteria	o__Rickettsiales	f__Mitochondria	g__norank_f__Mitochondria	s__unclassified_g__norank_f__Mitochondria	OTU520	0.67	1	0	0	0	0.33	0
d__Bacteria	k__norank_	p__Acidobacteriota	c__Vicinamibacteria	o__Vicinamibacterales	f__Vicinamibacteraceae	g__Vicinamibacter	s__uncultured_bacterium_g__Vicinamibacter	OTU663	0.33	2	1	1.67	0.33	1	1.67
d__Bacteria	k__norank_	p__Acidobacteriota	c__Blastocatellia	o__Blastocatellales	f__Blastocatellaceae	g__Blastocatella	s__uncultured_Acidobacteria_bacterium_g__Blastocatella	OTU830	0	0	1	0	0	0	0
d__Bacteria	k__norank_	p__unclassified_k__norank_d__Bacteria	c__unclassified_k__norank_d__Bacteria	o__unclassified_k__norank_d__Bacteria	f__unclassified_k__norank_d__Bacteria	g__unclassified_k__norank_d__Bacteria	s__unclassified_k__norank_d__Bacteria	OTU1599	0.33	0.67	0.67	0.67	1	0.33	0.67
d__Bacteria	k__norank_	p__Actinobacteriota	c__Thermoleophilia	o__Solirubrobacterales	f__67-14	g__norank_f__67-14	s__unclassified_g__norank_f__67-14	OTU2180	0	0.33	0	0.33	0.67	0.67	0.33
d__Bacteria	k__norank_	p__Myxococcota	c__Polyangia	o__Polyangiales	f__BIrii41	g__norank_f__BIrii41	s__unclassified_g__norank_f__BIrii41	OTU103	30.67	28.33	49	23	43.67	15	32.33
d__Bacteria	k__norank_	p__Actinobacteriota	c__Acidimicrobiia	o__unclassified_c__Acidimicrobiia	f__unclassified_c__Acidimicrobiia	g__unclassified_c__Acidimicrobiia	s__unclassified_c__Acidimicrobiia	OTU1654	1	2	1	1	1.33	1.33	1
d__Bacteria	k__norank_	p__Proteobacteria	c__Alphaproteobacteria	o__norank_c__Alphaproteobacteria	f__norank_o__norank_c__Alphaproteobacteria	g__norank_f__norank_o__norank_c__Alphaproteobacteria	s__uncultured_Rhodospirillaceae_bacterium_g__norank_f__norank_o__norank	OTU2134	1	3	3.67	8.67	3.33	1	3.67
d__Bacteria	k__norank_	p__Actinobacteriota	c__Actinobacteria	o__Micrococcales	f__Microbacteriaceae	g__Microbacterium	s__unclassified_g__Microbacterium	OTU1094	0	0.33	0.67	0	0	0.33	0
d__Bacteria	k__norank_	p__unclassified_k__norank_d__Bacteria	c__unclassified_k__norank_d__Bacteria	o__unclassified_k__norank_d__Bacteria	f__unclassified_k__norank_d__Bacteria	g__unclassified_k__norank_d__Bacteria	s__unclassified_k__norank_d__Bacteria	OTU2245	0.67	0.67	0	0.67	0	0.33	0.67
d__Bacteria	k__norank_	p__Actinobacteriota	c__Actinobacteria	o__Propionibacteriales	f__Nocardioidaceae	g__Nocardioides	s__unclassified_g__Nocardioides	OTU479	2	1.67	2	1.67	1	2	0.67
d__Bacteria	k__norank_	p__Firmicutes	c__Clostridia	o__norank_c__Clostridia	f__Hungateiclostridiaceae	g__unclassified_f__Hungateiclostridiaceae	s__unclassified_f__Hungateiclostridiaceae	OTU732	0	0.67	0.33	0.33	0.33	0.33	0.67
d__Bacteria	k__norank_	p__Proteobacteria	c__Alphaproteobacteria	o__Holosporales	f__Holosporaceae	g__norank_f__Holosporaceae	s__uncultured_bacterium_g__norank_f__Holosporaceae	OTU2457	3	2.67	3	5	6.33	5.67	3.67
d__Bacteria	k__norank_	p__Proteobacteria	c__Alphaproteobacteria	o__Elsterales	f__norank_o__Elsterales	g__norank_f__norank_o__Elsterales	s__unclassified_g__norank_f__norank_o__Elsterales	OTU443	0.67	0.33	0	0.33	0.33	0	0
d__Bacteria	k__norank_	p__Acidobacteriota	c__Blastocatellia	o__Pyrinomonadales	f__Pyrinomonadaceae	g__RB41	s__uncultured_bacterium_g__RB41	OTU226	1	1	1	0.33	0.33	0	0.33
d__Bacteria	k__norank_	p__Proteobacteria	c__Alphaproteobacteria	o__Sphingomonadales	f__Sphingomonadaceae	g__Sphingobium	s__uncultured_bacterium_g__Sphingobium	OTU1223	2.33	1.67	0	1.67	2.33	3.33	1.33
d__Bacteria	k__norank_	p__Chloroflexi	c__Anaerolineae	o__Caldilineales	f__Caldilineaceae	g__norank_f__Caldilineaceae	s__uncultured_Chloroflexi_bacterium_g__norank_f__Caldilineaceae	OTU1727	0.33	0	1	0.67	1	0.67	0.33
d__Bacteria	k__norank_	p__Proteobacteria	c__Gammaproteobacteria	o__Burkholderiales	f__Oxalobacteraceae	g__Noviherbaspirillum	s__uncultured_bacterium_g__Noviherbaspirillum	OTU1122	48	52	34.33	30.67	39	58.33	62.67
d__Bacteria	k__norank_	p__Methylomirabilota	c__Methylomirabilia	o__Rokubacteriales	f__norank_o__Rokubacteriales	g__norank_f__norank_o__Rokubacteriales	s__uncultured_bacterium_g__norank_f__norank_o__Rokubacteriales	OTU12	0.33	0	1	0.33	0.33	1.33	0
d__Bacteria	k__norank_	p__Bdellovibrionota	c__Bdellovibrionia	o__Bacteriovoracales	f__Bacteriovoracaceae	g__Bacteriovorax	s__uncultured_bacterium_g__Bacteriovorax	OTU2262	0	0	0.67	0	0.33	0.33	0.33
d__Bacteria	k__norank_	p__Gemmatimonadota	c__S0134_terrestrial_group	o__norank_c__S0134_terrestrial_group	f__norank_o__norank_c__S0134_terrestrial_group	g__norank_f__norank_o__norank_c__S0134_terrestrial_group	s__uncultured_soil_bacterium_g__norank_f__norank_o__norank_c__S0134_terrestrial_group	OTU235	33.33	38.67	22	13.33	21	21.33	19
d__Bacteria	k__norank_	p__Bacteroidota	c__Bacteroidia	o__Flavobacteriales	f__Flavobacteriaceae	g__Salinimicrobium	s__uncultured_bacterium_g__Salinimicrobium	OTU89	0.33	0	0	0.33	0	0	0
d__Bacteria	k__norank_	p__Gemmatimonadota	c__Longimicrobia	o__Longimicrobiales	f__Longimicrobiaceae	g__norank_f__Longimicrobiaceae	s__uncultured_bacterium_g__norank_f__Longimicrobiaceae	OTU444	0.33	0.33	0.67	0.33	0	0	0
d__Bacteria	k__norank_	p__Chloroflexi	c__Dehalococcoidia	o__SAR202_clade	f__norank_o__SAR202_clade	g__norank_f__norank_o__SAR202_clade	s__unclassified_g__norank_f__norank_o__SAR202_clade	OTU1539	3	1.67	5.33	13	9.33	8.67	6.33
d__Bacteria	k__norank_	p__Gemmatimonadota	c__Longimicrobia	o__Longimicrobiales	f__Longimicrobiaceae	g__norank_f__Longimicrobiaceae	s__uncultured_Gemmatimonadetes_bacterium_g__norank_f__Longimicrobiaceae	OTU1590	0.67	0.33	0.67	0	0.67	0.33	0.33
d__Bacteria	k__norank_	p__Patescibacteria	c__Parcubacteria	o__Candidatus_Kaiserbacteria	f__norank_o__Candidatus_Kaiserbacteria	g__norank_f__norank_o__Candidatus_Kaiserbacteria	s__uncultured_bacterium_g__norank_f__norank_o__Candidatus_Kaiserbacteria	OTU1943	0	0	0	0	0	1	0
d__Bacteria	k__norank_	p__Proteobacteria	c__Alphaproteobacteria	o__Rhizobiales	f__Beijerinckiaceae	g__Methylocella	s__uncultured_bacterium_g__Methylocella	OTU700	59	78.33	43.33	38	41.33	46	73.33
d__Bacteria	k__norank_	p__Entotheonellaeota	c__Entotheonellia	o__Entotheonellales	f__Entotheonellaceae	g__norank_f__Entotheonellaceae	s__uncultured_bacterium_g__norank_f__Entotheonellaceae	OTU486	1.33	0.67	1.33	0.67	1.33	0.67	1.33
d__Bacteria	k__norank_	p__Bacteroidota	c__Bacteroidia	o__Cytophagales	f__Hymenobacteraceae	g__Adhaeribacter	s__uncultured_soil_bacterium_g__Adhaeribacter	OTU1684	0	0.33	0	0	0.67	0.33	0
d__Bacteria	k__norank_	p__Actinobacteriota	c__Actinobacteria	o__Frankiales	f__Geodermatophilaceae	g__Antricoccus	s__uncultured_bacterium_g__Antricoccus	OTU790	11.33	12.33	11.33	6.33	9	7.67	13.33
d__Bacteria	k__norank_	p__Actinobacteriota	c__Acidimicrobiia	o__Microtrichales	f__Ilumatobacteraceae	g__Ilumatobacter	s__uncultured_bacterium_g__Ilumatobacter	OTU1741	32	15.33	29	39	34.67	23	22.67
d__Bacteria	k__norank_	p__Bacteroidota	c__Bacteroidia	o__Cytophagales	f__Cytophagaceae	g__Sporocytophaga	s__Sporocytophaga_myxococcoides	OTU1835	0	0	1.33	0.67	1	1	0.33
d__Bacteria	k__norank_	p__Actinobacteriota	c__MB-A2-108	o__norank_c__MB-A2-108	f__norank_o__norank_c__MB-A2-108	g__norank_f__norank_o__norank_c__MB-A2-108	s__uncultured_bacterium_g__norank_f__norank_o__norank_c__MB-A2-108	OTU1763	3.33	0.67	3.67	1.33	2.33	2	1.33
d__Bacteria	k__norank_	p__Actinobacteriota	c__Actinobacteria	o__norank_c__Actinobacteria	f__norank_o__norank_c__Actinobacteria	g__norank_f__norank_o__norank_c__Actinobacteria	s__unclassified_g__norank_f__norank_o__norank_c__Actinobacteria	OTU1833	0	0	0	0.33	0	1.33	0
d__Bacteria	k__norank_	p__Firmicutes	c__Bacilli	o__Paenibacillales	f__Paenibacillaceae	g__Paenibacillus	s__unclassified_g__Paenibacillus	OTU774	0.33	1.33	0.33	0	0	0.33	0.67
d__Bacteria	k__norank_	p__Gemmatimonadota	c__Longimicrobia	o__Longimicrobiales	f__Longimicrobiaceae	g__norank_f__Longimicrobiaceae	s__uncultured_bacterium_g__norank_f__Longimicrobiaceae	OTU594	0	1	0.33	0	0.67	0	0
d__Bacteria	k__norank_	p__Proteobacteria	c__Gammaproteobacteria	o__Oceanospirillales	f__Pseudohongiellaceae	g__Pseudohongiella	s__uncultured_bacterium_g__Pseudohongiella	OTU947	5.67	4.67	5.67	6.33	10	3.33	5.67
d__Bacteria	k__norank_	p__Bdellovibrionota	c__Bdellovibrionia	o__Bdellovibrionales	f__Bdellovibrionaceae	g__OM27_clade	s__metagenome_g__OM27_clade	OTU1002	0.67	0.67	2.67	2.33	3.33	2.33	4.67
d__Bacteria	k__norank_	p__Verrucomicrobiota	c__Verrucomicrobiae	o__Verrucomicrobiales	f__Rubritaleaceae	g__Luteolibacter	s__uncultured_bacterium_g__Luteolibacter	OTU472	3.67	14.33	0.33	8	0.67	4.67	1.33
d__Bacteria	k__norank_	p__Acidobacteriota	c__Thermoanaerobaculia	o__Thermoanaerobaculales	f__Thermoanaerobaculaceae	g__Subgroup_10	s__uncultured_Holophaga_sp._g__Subgroup_10	OTU2106	10.33	11.67	8	6.67	9.33	7	7
d__Bacteria	k__norank_	p__Proteobacteria	c__Alphaproteobacteria	o__Elsterales	f__norank_o__Elsterales	g__norank_f__norank_o__Elsterales	s__uncultured_bacterium_g__norank_f__norank_o__Elsterales	OTU2284	0.67	0	0	0	1.67	0	1
d__Bacteria	k__norank_	p__Armatimonadota	c__norank_p__Armatimonadota	o__norank_c__norank_p__Armatimonadota	f__norank_o__norank_c__norank_p__Armatimonadota	g__norank_f__norank_o__norank_c__norank_p__Armatimonadota	s__metagenome_g__norank_f__norank_o__norank_c__norank_p__Armatimonadota	OTU2293	3.33	4.67	5	3.33	6.33	9.33	5.33
d__Bacteria	k__norank_	p__Actinobacteriota	c__Actinobacteria	o__Pseudonocardiales	f__Pseudonocardiaceae	g__Actinophytocola	s__uncultured_bacterium_g__Actinophytocola	OTU615	0	0.67	0	0.33	1	0.67	1
d__Bacteria	k__norank_	p__Patescibacteria	c__Parcubacteria	o__Candidatus_Kaiserbacteria	f__norank_o__Candidatus_Kaiserbacteria	g__norank_f__norank_o__Candidatus_Kaiserbacteria	s__uncultured_bacterium_g__norank_f__norank_o__Candidatus_Kaiserbacteria	OTU90	0.33	0	0	0	0.33	0.33	0
d__Bacteria	k__norank_	p__Cyanobacteria	c__Sericytochromatia	o__norank_c__Sericytochromatia	f__norank_o__norank_c__Sericytochromatia	g__norank_f__norank_o__norank_c__Sericytochromatia	s__uncultured_cyanobacterium_g__norank_f__norank_o__norank_c__Sericytochromatia	OTU640	11.33	10.67	9.33	10.33	11.67	3	12.67
d__Bacteria	k__norank_	p__Desulfobacterota	c__Desulfuromonadia	o__Bradymonadales	f__norank_o__Bradymonadales	g__norank_f__norank_o__Bradymonadales	s__unclassified_g__norank_f__norank_o__Bradymonadales	OTU1136	15	1.67	37.67	14.33	12.67	0.67	5
d__Bacteria	k__norank_	p__Myxococcota	c__Myxococcia	o__Myxococcales	f__Myxococcaceae	g__KD3-10	s__metagenome_g__KD3-10	OTU1149	0	0	0.67	0	0.33	0.33	0
d__Bacteria	k__norank_	p__Proteobacteria	c__Alphaproteobacteria	o__Rhodospirillales	f__Magnetospiraceae	g__norank_f__Magnetospiraceae	s__unclassified_g__norank_f__Magnetospiraceae	OTU743	30.67	41.67	20	27.33	38	24.67	26.33
d__Bacteria	k__norank_	p__Proteobacteria	c__Gammaproteobacteria	o__JTB23	f__norank_o__JTB23	g__norank_f__norank_o__JTB23	s__metagenome_g__norank_f__norank_o__JTB23	OTU906	1.33	0.67	1.33	2.67	2.67	0.67	0
d__Bacteria	k__norank_	p__Actinobacteriota	c__Acidimicrobiia	o__Microtrichales	f__norank_o__Microtrichales	g__norank_f__norank_o__Microtrichales	s__uncultured_bacterium_g__norank_f__norank_o__Microtrichales	OTU1463	7	2.67	10.33	11.67	9.33	3	8.33
d__Bacteria	k__norank_	p__Chloroflexi	c__Anaerolineae	o__Caldilineales	f__Caldilineaceae	g__norank_f__Caldilineaceae	s__uncultured_soil_bacterium_g__norank_f__Caldilineaceae	OTU2043	6	5.33	6.67	6	8.33	5.33	5.33
d__Bacteria	k__norank_	p__Myxococcota	c__Polyangia	o__Polyangiales	f__Polyangiaceae	g__Pajaroellobacter	s__metagenome_g__Pajaroellobacter	OTU31	5.33	3.67	7	5.67	15	5.33	6.67
d__Bacteria	k__norank_	p__Firmicutes	c__Bacilli	o__Lactobacillales	f__Leuconostocaceae	g__Weissella	s__Weissella_paramesenteroides	OTU1577	0	0	0	0	1	0.67	0
d__Bacteria	k__norank_	p__Myxococcota	c__Polyangia	o__Polyangiales	f__Sandaracinaceae	g__unclassified_f__Sandaracinaceae	s__unclassified_f__Sandaracinaceae	OTU669	0	0.33	1	0.33	0.67	0	0
d__Bacteria	k__norank_	p__Gemmatimonadota	c__Gemmatimonadetes	o__Gemmatimonadales	f__Gemmatimonadaceae	g__Gemmatimonas	s__unclassified_g__Gemmatimonas	OTU568	0	0.67	0	0	0.33	0.33	0.33
d__Bacteria	k__norank_	p__Proteobacteria	c__Alphaproteobacteria	o__Caulobacterales	f__Caulobacteraceae	g__Brevundimonas	s__Brevundimonas_alba_g__Brevundimonas	OTU2441	12.33	25.67	8	8.33	8.67	13.67	12
d__Bacteria	k__norank_	p__Proteobacteria	c__Gammaproteobacteria	o__Diplorickettsiales	f__Diplorickettsiaceae	g__norank_f__Diplorickettsiaceae	s__unclassified_g__norank_f__Diplorickettsiaceae	OTU475	0.33	0.33	0	0	0	0	0.67
d__Bacteria	k__norank_	p__Verrucomicrobiota	c__Verrucomicrobiae	o__Opitutales	f__Opitutaceae	g__Opitutus	s__unclassified_g__Opitutus	OTU1095	2.33	3.33	4.33	1.67	5.67	6	2
d__Bacteria	k__norank_	p__Myxococcota	c__Myxococcia	o__Myxococcales	f__27F-1492R	g__norank_f__27F-1492R	s__uncultured_bacterium_g__norank_f__27F-1492R	OTU218	0.67	0	0	1	0	0	0
d__Bacteria	k__norank_	p__Planctomycetota	c__Phycisphaerae	o__Tepidisphaerales	f__norank_o__Tepidisphaerales	g__norank_f__norank_o__Tepidisphaerales	s__uncultured_Planctomycetales_bacterium_g__norank_f__norank_o__Tepidisphaerales	OTU1615	1	0	0	0	0.33	0.33	0
d__Bacteria	k__norank_	p__Patescibacteria	c__Berkelbacteria	o__norank_c__Berkelbacteria	f__norank_o__norank_c__Berkelbacteria	g__norank_f__norank_o__norank_c__Berkelbacteria	s__uncultured_bacterium_g__norank_f__norank_o__norank_c__Berkelbacteria	OTU2215	0.33	0.33	0	0	0	0	0.33
d__Bacteria	k__norank_	p__Actinobacteriota	c__Actinobacteria	o__Pseudonocardiales	f__Pseudonocardiaceae	g__Pseudonocardia	s__unclassified_g__Pseudonocardia	OTU1150	78.33	80.33	65	86.67	78	48.33	97.67
d__Bacteria	k__norank_	p__Actinobacteriota	c__Thermoleophilia	o__Solirubrobacterales	f__67-14	g__norank_f__67-14	s__metagenome_g__norank_f__67-14	OTU726	0	1.33	0	0	0.67	0	0.33
d__Bacteria	k__norank_	p__Gemmatimonadota	c__Gemmatimonadetes	o__Gemmatimonadales	f__Gemmatimonadaceae	g__norank_f__Gemmatimonadaceae	s__uncultured_soil_bacterium_g__norank_f__Gemmatimonadaceae	OTU1426	1.33	2	4	6.67	3.67	1.33	2
d__Bacteria	k__norank_	p__Firmicutes	c__Bacilli	o__Paenibacillales	f__Paenibacillaceae	g__Paenibacillus	s__Paenibacillus_alginolyticus	OTU975	38.33	37.33	52.33	53	38	44	36.67
d__Bacteria	k__norank_	p__Bdellovibrionota	c__Oligoflexia	o__0319-6G20	f__norank_o__0319-6G20	g__norank_f__norank_o__0319-6G20	s__unclassified_g__norank_f__norank_o__0319-6G20	OTU1868	0	0	0	0	0	0.67	0
d__Bacteria	k__norank_	p__Proteobacteria	c__Gammaproteobacteria	o__Legionellales	f__Legionellaceae	g__Legionella	s__unclassified_g__Legionella	OTU934	13	8.67	19.33	15.33	17.67	6.33	10.67
d__Bacteria	k__norank_	p__Bdellovibrionota	c__Oligoflexia	o__0319-6G20	f__norank_o__0319-6G20	g__norank_f__norank_o__0319-6G20	s__unclassified_g__norank_f__norank_o__0319-6G20	OTU1047	0.33	0	2	0.33	0	0.33	0.33
d__Bacteria	k__norank_	p__Gemmatimonadota	c__AKAU4049	o__norank_c__AKAU4049	f__norank_o__norank_c__AKAU4049	g__norank_f__norank_o__norank_c__AKAU4049	s__uncultured_bacterium_g__norank_f__norank_o__norank_c__AKAU4049	OTU310	1	1.67	0.33	0.33	0.67	2.67	1.67
d__Bacteria	k__norank_	p__Patescibacteria	c__Saccharimonadia	o__Saccharimonadales	f__norank_o__Saccharimonadales	g__norank_f__norank_o__Saccharimonadales	s__unclassified_g__norank_f__norank_o__Saccharimonadales	OTU1434	0.67	0	1	0.67	1	1.33	0
d__Bacteria	k__norank_	p__Proteobacteria	c__Gammaproteobacteria	o__Xanthomonadales	f__Xanthomonadaceae	g__Lysobacter	s__unclassified_g__Lysobacter	OTU1583	0	3	3	0.67	2.67	0.67	1.67
d__Bacteria	k__norank_	p__Proteobacteria	c__Gammaproteobacteria	o__Burkholderiales	f__Methylophilaceae	g__Methylotenera	s__uncultured_bacterium_g__Methylotenera	OTU53	0.33	0	0.33	0	0	0.67	0
d__Bacteria	k__norank_	p__Verrucomicrobiota	c__Verrucomicrobiae	o__Chthoniobacterales	f__Chthoniobacteraceae	g__Candidatus_Udaeobacter	s__unclassified_g__Candidatus_Udaeobacter	OTU623	0.33	0.33	0	0	0	0.33	0.33
d__Bacteria	k__norank_	p__Actinobacteriota	c__Actinobacteria	o__Propionibacteriales	f__Nocardioidaceae	g__Nocardioides	s__unclassified_g__Nocardioides	OTU875	0	0.67	0.33	0.33	1	0	0
d__Bacteria	k__norank_	p__Actinobacteriota	c__Actinobacteria	o__Propionibacteriales	f__Nocardioidaceae	g__Nocardioides	s__unclassified_g__Nocardioides	OTU874	0.67	0.67	0.67	0.33	0.33	0	0.33
d__Bacteria	k__norank_	p__Proteobacteria	c__Gammaproteobacteria	o__Burkholderiales	f__Nitrosomonadaceae	g__MND1	s__uncultured_Burkholderiaceae_bacterium_g__MND1	OTU1764	36.33	17.33	25.67	59.33	72.67	25.33	46.33
d__Bacteria	k__norank_	p__Myxococcota	c__bacteriap25	o__norank_c__bacteriap25	f__norank_o__norank_c__bacteriap25	g__norank_f__norank_o__norank_c__bacteriap25	s__unclassified_g__norank_f__norank_o__norank_c__bacteriap25	OTU38	0.33	0.67	0	0	0.67	0	0
d__Bacteria	k__norank_	p__Verrucomicrobiota	c__Verrucomicrobiae	o__Opitutales	f__Opitutaceae	g__Lacunisphaera	s__uncultured_bacterium_g__Lacunisphaera	OTU852	1	0.33	1.67	0.33	0.67	0	0
d__Bacteria	k__norank_	p__Chloroflexi	c__Chloroflexia	o__Thermomicrobiales	f__JG30-KF-CM45	g__norank_f__JG30-KF-CM45	s__uncultured_soil_bacterium_g__norank_f__JG30-KF-CM45	OTU777	0.33	3.33	0.33	1	2.33	0.33	1
d__Bacteria	k__norank_	p__Firmicutes	c__Bacilli	o__Paenibacillales	f__Paenibacillaceae	g__Paenibacillus	s__unclassified_g__Paenibacillus	OTU603	0	0.67	0.33	0.67	0	0.33	0
d__Bacteria	k__norank_	p__Actinobacteriota	c__Actinobacteria	o__Micromonosporales	f__Micromonosporaceae	g__unclassified_f__Micromonosporaceae	s__unclassified_f__Micromonosporaceae	OTU489	0	0.67	0	0	0	0	0
d__Bacteria	k__norank_	p__Actinobacteriota	c__Actinobacteria	o__Corynebacteriales	f__Mycobacteriaceae	g__Mycobacterium	s__Mycobacterium_sp._g__Mycobacterium	OTU794	8.33	11.33	13	10.67	12.33	10.67	12.67
d__Bacteria	k__norank_	p__Proteobacteria	c__Gammaproteobacteria	o__Burkholderiales	f__SC-I-84	g__norank_f__SC-I-84	s__unclassified_g__norank_f__SC-I-84	OTU1552	0	0	0	0	0.33	0	0
d__Bacteria	k__norank_	p__Chloroflexi	c__TK10	o__norank_c__TK10	f__norank_o__norank_c__TK10	g__norank_f__norank_o__norank_c__TK10	s__unclassified_g__norank_f__norank_o__norank_c__TK10	OTU2374	1	0	1	1.33	0.33	0.67	0.67
d__Bacteria	k__norank_	p__Firmicutes	c__Bacilli	o__Paenibacillales	f__Paenibacillaceae	g__Paenibacillus	s__Paenibacillus_sp._YN15	OTU23	4.33	0	0.33	0.67	0	0	0
d__Bacteria	k__norank_	p__Proteobacteria	c__Gammaproteobacteria	o__Burkholderiales	f__Nitrosomonadaceae	g__Nitrosomonas	s__unclassified_g__Nitrosomonas	OTU904	0.67	2.33	1	1	0.67	1	1
d__Bacteria	k__norank_	p__Proteobacteria	c__Alphaproteobacteria	o__Rhizobiales	f__Hyphomicrobiaceae	g__Pedomicrobium	s__uncultured_bacterium_g__Pedomicrobium	OTU545	0.67	1.33	0	0.33	2.33	1	0.67
d__Bacteria	k__norank_	p__Chloroflexi	c__Chloroflexia	o__Thermomicrobiales	f__JG30-KF-CM45	g__norank_f__JG30-KF-CM45	s__uncultured_bacterium_g__norank_f__JG30-KF-CM45	OTU734	247	279	295	244	281.67	367.33	263.33
d__Bacteria	k__norank_	p__Chloroflexi	c__Chloroflexia	o__Kallotenuales	f__AKIW781	g__norank_f__AKIW781	s__uncultured_bacterium_g__norank_f__AKIW781	OTU2315	0	0.33	0	0.33	0	0.67	0.33
d__Bacteria	k__norank_	p__Firmicutes	c__Bacilli	o__Paenibacillales	f__Paenibacillaceae	g__Paenibacillus	s__Paenibacillus_edaphicus	OTU552	58.67	177	47.33	142	98	66	36
d__Bacteria	k__norank_	p__Chloroflexi	c__TK10	o__norank_c__TK10	f__norank_o__norank_c__TK10	g__norank_f__norank_o__norank_c__TK10	s__uncultured_bacterium_g__norank_f__norank_o__norank_c__TK10	OTU1430	3.33	1	2.33	2.67	6.67	5.67	4
d__Bacteria	k__norank_	p__Bdellovibrionota	c__Oligoflexia	o__0319-6G20	f__norank_o__0319-6G20	g__norank_f__norank_o__0319-6G20	s__uncultured_bacterium_g__norank_f__norank_o__0319-6G20	OTU86	0.33	0	0	0.33	0.33	0.33	0
d__Bacteria	k__norank_	p__Chloroflexi	c__Chloroflexia	o__Thermomicrobiales	f__JG30-KF-CM45	g__norank_f__JG30-KF-CM45	s__unclassified_g__norank_f__JG30-KF-CM45	OTU1938	0	0	0	0	0	0.67	0
d__Bacteria	k__norank_	p__Firmicutes	c__Clostridia	o__Clostridiales	f__Oxobacteraceae	g__Oxobacter	s__uncultured_bacterium_g__Oxobacter	OTU478	0	0.67	0	0	0	0.33	0
d__Bacteria	k__norank_	p__Proteobacteria	c__Alphaproteobacteria	o__Azospirillales	f__Azospirillaceae	g__Azospirillum	s__unclassified_g__Azospirillum	OTU1229	2.33	1.67	0.33	1.67	1.33	0.67	0
d__Bacteria	k__norank_	p__Actinobacteriota	c__Acidimicrobiia	o__Microtrichales	f__Ilumatobacteraceae	g__CL500-29_marine_group	s__metagenome_g__CL500-29_marine_group	OTU1311	5.33	3	8	8.33	7.33	4.67	5
d__Bacteria	k__norank_	p__Proteobacteria	c__Gammaproteobacteria	o__unclassified_c__Gammaproteobacteria	f__unclassified_c__Gammaproteobacteria	g__unclassified_c__Gammaproteobacteria	s__unclassified_c__Gammaproteobacteria	OTU302	0.33	0	0	0	0	0.33	0
d__Bacteria	k__norank_	p__unclassified_k__norank_d__Bacteria	c__unclassified_k__norank_d__Bacteria	o__unclassified_k__norank_d__Bacteria	f__unclassified_k__norank_d__Bacteria	g__unclassified_k__norank_d__Bacteria	s__unclassified_k__norank_d__Bacteria	OTU713	0	0.67	0	0	0	0	0
d__Bacteria	k__norank_	p__Proteobacteria	c__Gammaproteobacteria	o__unclassified_c__Gammaproteobacteria	f__unclassified_c__Gammaproteobacteria	g__unclassified_c__Gammaproteobacteria	s__unclassified_c__Gammaproteobacteria	OTU895	0	0	0	0	0.67	0	0
d__Bacteria	k__norank_	p__Verrucomicrobiota	c__Verrucomicrobiae	o__Chthoniobacterales	f__Xiphinematobacteraceae	g__Candidatus_Xiphinematobacter	s__uncultured_bacterium_g__Candidatus_Xiphinematobacter	OTU1612	4	3.33	2.33	4	2.33	2.67	3.33
d__Bacteria	k__norank_	p__Proteobacteria	c__Gammaproteobacteria	o__Gammaproteobacteria_Incertae_Sedis	f__unclassified_o__Gammaproteobacteria_Incertae_Sedis	g__norank_f__unclassified	s__metagenome_g__norank_f__unclassified	OTU118	0.33	0	0	0	0	0	0
d__Bacteria	k__norank_	p__Proteobacteria	c__Alphaproteobacteria	o__Elsterales	f__norank_o__Elsterales	g__norank_f__norank_o__Elsterales	s__uncultured_bacterium_g__norank_f__norank_o__Elsterales	OTU1503	0.33	0	0	0	0	0.67	0
d__Bacteria	k__norank_	p__Proteobacteria	c__Gammaproteobacteria	o__Burkholderiales	f__Oxalobacteraceae	g__Noviherbaspirillum	s__uncultured_bacterium_g__Noviherbaspirillum	OTU2099	17	18	18.67	17	17.67	13	23.33
d__Bacteria	k__norank_	p__Gemmatimonadota	c__Gemmatimonadetes	o__Gemmatimonadales	f__Gemmatimonadaceae	g__norank_f__Gemmatimonadaceae	s__uncultured_Gemmatimonadetes_bacterium_g__norank_f__Gemmatimonadaceae	OTU974	0.33	0.67	0.67	0	0.33	0	0.33
d__Bacteria	k__norank_	p__Bacteroidota	c__Bacteroidia	o__Sphingobacteriales	f__Sphingobacteriaceae	g__unclassified_f__Sphingobacteriaceae	s__unclassified_f__Sphingobacteriaceae	OTU755	0	4.67	0	0	0.33	0	0
d__Bacteria	k__norank_	p__Chloroflexi	c__Chloroflexia	o__Chloroflexales	f__Roseiflexaceae	g__norank_f__Roseiflexaceae	s__unclassified_g__norank_f__Roseiflexaceae	OTU2196	0.33	0.67	0.67	1	0	1	0.33
d__Bacteria	k__norank_	p__Chloroflexi	c__OLB14	o__norank_c__OLB14	f__norank_o__norank_c__OLB14	g__norank_f__norank_o__norank_c__OLB14	s__unclassified_g__norank_f__norank_o__norank_c__OLB14	OTU1555	8.67	8	7.33	9	10	12	8.67
d__Bacteria	k__norank_	p__Gemmatimonadota	c__Gemmatimonadetes	o__Gemmatimonadales	f__Gemmatimonadaceae	g__Gemmatimonas	s__uncultured_bacterium_g__Gemmatimonas	OTU1115	0.33	0	0.67	0.67	1	2	0.67
d__Bacteria	k__norank_	p__WS2	c__norank_p__WS2	o__norank_c__norank_p__WS2	f__norank_o__norank_c__norank_p__WS2	g__norank_f__norank_o__norank_c__norank_p__WS2	s__uncultured_soil_bacterium_g__norank_f__norank_o__norank_c__norank_p__WS2	OTU2454	4	0.67	2	1	2	6	4.67
d__Bacteria	k__norank_	p__Acidobacteriota	c__Holophagae	o__Subgroup_7	f__norank_o__Subgroup_7	g__norank_f__norank_o__Subgroup_7	s__unclassified_g__norank_f__norank_o__Subgroup_7	OTU681	1.33	0.67	0.67	1.33	0.33	0.33	0.67
d__Bacteria	k__norank_	p__Proteobacteria	c__Alphaproteobacteria	o__unclassified_c__Alphaproteobacteria	f__unclassified_c__Alphaproteobacteria	g__unclassified_c__Alphaproteobacteria	s__unclassified_c__Alphaproteobacteria	OTU2408	0.33	0	0	0	0.33	0	0.33
d__Bacteria	k__norank_	p__Proteobacteria	c__Alphaproteobacteria	o__Puniceispirillales	f__Puniceispirillales_Incertae_Sedis	g__Constrictibacter	s__unclassified_g__Constrictibacter	OTU2469	3	6.67	4.67	4.67	4.67	2.33	3
d__Bacteria	k__norank_	p__Myxococcota	c__Polyangia	o__Blfdi19	f__norank_o__Blfdi19	g__norank_f__norank_o__Blfdi19	s__Anaeromyxobacter_dehalogenans_g__norank	OTU1843	1.33	0	0.67	0	0.33	1.67	0
d__Bacteria	k__norank_	p__Proteobacteria	c__Gammaproteobacteria	o__Legionellales	f__Legionellaceae	g__Legionella	s__unclassified_g__Legionella	OTU1664	0.33	0	0.33	0.33	0.33	0	0
d__Bacteria	k__norank_	p__Acidobacteriota	c__Acidobacteriae	o__Bryobacterales	f__Bryobacteraceae	g__Bryobacter	s__uncultured_Acidobacteria_bacterium_g__Bryobacter	OTU2354	0.33	0	0.33	0	0.67	0	0.67
d__Bacteria	k__norank_	p__Actinobacteriota	c__Rubrobacteria	o__Rubrobacterales	f__Rubrobacteriaceae	g__Rubrobacter	s__uncultured_Rubrobacter_sp.	OTU245	1.33	1	0.67	0.67	0.33	0.33	0.33
d__Bacteria	k__norank_	p__Patescibacteria	c__Saccharimonadia	o__Saccharimonadales	f__norank_o__Saccharimonadales	g__norank_f__norank_o__Saccharimonadales	s__unclassified_g__norank_f__norank_o__Saccharimonadales	OTU530	0	0.33	1.33	1	0.33	0.33	0
d__Bacteria	k__norank_	p__Actinobacteriota	c__Acidimicrobiia	o__IMCC26256	f__norank_o__IMCC26256	g__norank_f__norank_o__IMCC26256	s__uncultured_Actinomycetales_bacterium_g__norank_f__norank_o__IMCC26256	OTU1768	1	1.33	2.33	1.33	2.33	1.33	1.67
d__Bacteria	k__norank_	p__Acidobacteriota	c__Vicinamibacteria	o__Vicinamibacterales	f__norank_o__Vicinamibacterales	g__norank_f__norank_o__Vicinamibacterales	s__unclassified_g__norank_f__norank_o__Vicinamibacterales	OTU1059	3.33	4.67	2.67	3.33	4.33	2.33	2.67
d__Bacteria	k__norank_	p__Patescibacteria	c__Parcubacteria	o__Candidatus_Campbellbacteria	f__norank_o__Candidatus_Campbellbacteria	g__norank_f__norank_o__Candidatus_Campbellbacteria	s__uncultured_bacterium_g__norank_f__norank_o__Candidatus_Campbellbacteria	OTU1369	1	0.67	0.67	0.67	0.33	4	0.67
d__Bacteria	k__norank_	p__Bacteroidota	c__Bacteroidia	o__Cytophagales	f__Microscillaceae	g__norank_f__Microscillaceae	s__unclassified_g__norank_f__Microscillaceae	OTU1912	12.33	13.67	12.33	8.67	10.67	9.33	9
d__Bacteria	k__norank_	p__Chloroflexi	c__Anaerolineae	o__SBR1031	f__A4b	g__norank_f__A4b	s__uncultured_sludge_bacterium_S14	OTU2230	5	1.33	0.67	1.33	2.33	1.33	2.67
d__Bacteria	k__norank_	p__Firmicutes	c__Desulfitobacteriia	o__Desulfitobacteriales	f__Heliobacteriaceae	g__norank_f__Heliobacteriaceae	s__uncultured_bacterium_g__norank_f__Heliobacteriaceae	OTU786	4	2.67	3.33	0.33	0.33	1	1.33
d__Bacteria	k__norank_	p__Verrucomicrobiota	c__Verrucomicrobiae	o__Opitutales	f__Opitutaceae	g__Lacunisphaera	s__unclassified_g__Lacunisphaera	OTU84	0.33	0.67	0.33	0	0.67	1.67	1
d__Bacteria	k__norank_	p__Verrucomicrobiota	c__Chlamydiae	o__Chlamydiales	f__cvE6	g__norank_f__cvE6	s__unclassified_g__norank_f__cvE6	OTU1982	0	0	0	0	0	0.67	0
d__Bacteria	k__norank_	p__Chloroflexi	c__Anaerolineae	o__SBR1031	f__A4b	g__norank_f__A4b	s__uncultured_bacterium_g__norank_f__A4b	OTU232	0.67	0.33	0	0.33	0	0	0
d__Bacteria	k__norank_	p__Proteobacteria	c__Alphaproteobacteria	o__Defluviicoccales	f__norank_o__Defluviicoccales	g__norank_f__norank_o__Defluviicoccales	s__uncultured_Rhizobiales_bacterium_g__norank_f__norank_o__Defluviicoccales	OTU1451	7.33	5	3.67	6.33	8.67	7.33	8.33
d__Bacteria	k__norank_	p__Firmicutes	c__Bacilli	o__Paenibacillales	f__Paenibacillaceae	g__Paenibacillus	s__Paenibacillus_contaminans	OTU46	0.33	0	0	0	0	0	0
d__Bacteria	k__norank_	p__Bdellovibrionota	c__Bdellovibrionia	o__Bacteriovoracales	f__Bacteriovoracaceae	g__norank_f__Bacteriovoracaceae	s__uncultured_delta_proteobacterium_g__norank_f__Bacteriovoracaceae	OTU679	0	1	0	0	0	1	0.33
d__Bacteria	k__norank_	p__Patescibacteria	c__norank_p__Patescibacteria	o__norank_c__norank_p__Patescibacteria	f__norank_o__norank_c__norank_p__Patescibacteria	g__norank_f__norank_o__norank_c__norank_p__Patescibacteria	s__uncultured_bacterium_g__norank_f__norank_o__norank_c__norank_p__Patescibacteria	OTU54	1	0	0	0	0	0	0
d__Bacteria	k__norank_	p__Proteobacteria	c__Gammaproteobacteria	o__Gammaproteobacteria_Incertae_Sedis	f__unclassified_o__Gammaproteobacteria_Incertae_Sedis	g__Candidatus_Ovatusbacter	s__uncultured_bacterium_g__Candidatus_Ovatusbacter	OTU920	1.67	1.33	1.67	1.67	3.33	1	3.33
d__Bacteria	k__norank_	p__Proteobacteria	c__Alphaproteobacteria	o__Rhizobiales	f__Stappiaceae	g__Agaricicola	s__Agaricicola_taiwanensis	OTU1258	1.33	2.67	1.67	2.33	3	2.33	0.33
d__Bacteria	k__norank_	p__Verrucomicrobiota	c__Chlamydiae	o__Chlamydiales	f__Parachlamydiaceae	g__Candidatus_Protochlamydia	s__metagenome_g__Candidatus_Protochlamydia	OTU796	0	0	0.33	0	0	0	0
d__Bacteria	k__norank_	p__Proteobacteria	c__Gammaproteobacteria	o__Xanthomonadales	f__Xanthomonadaceae	g__Pseudoxanthomonas	s__unclassified_g__Pseudoxanthomonas	OTU651	77	66.33	91.33	99.67	102.67	37.33	89
d__Bacteria	k__norank_	p__Proteobacteria	c__Gammaproteobacteria	o__Diplorickettsiales	f__Diplorickettsiaceae	g__norank_f__Diplorickettsiaceae	s__unclassified_g__norank_f__Diplorickettsiaceae	OTU803	0	0.67	1.67	1	1.33	2	1.33
d__Bacteria	k__norank_	p__Chloroflexi	c__Anaerolineae	o__Caldilineales	f__Caldilineaceae	g__norank_f__Caldilineaceae	s__unclassified_g__norank_f__Caldilineaceae	OTU2063	0	0	0	1.33	0	0.33	0.67
d__Bacteria	k__norank_	p__Bdellovibrionota	c__Bdellovibrionia	o__Bdellovibrionales	f__Bdellovibrionaceae	g__Bdellovibrio	s__Bdellovibrio_exovorus_JSS	OTU1194	0.33	0	0.67	1	0	0	0.33
d__Bacteria	k__norank_	p__Acidobacteriota	c__Subgroup_11	o__norank_c__Subgroup_11	f__norank_o__norank_c__Subgroup_11	g__norank_f__norank_o__norank_c__Subgroup_11	s__unclassified_g__norank_f__norank_o__norank_c__Subgroup_11	OTU18	0.33	0	0	0.67	0	0	0
d__Bacteria	k__norank_	p__Myxococcota	c__Myxococcia	o__Myxococcales	f__Anaeromyxobacteraceae	g__Anaeromyxobacter	s__uncultured_bacterium_g__Anaeromyxobacter	OTU1	0.33	0.67	1.67	0	2	0	0
d__Bacteria	k__norank_	p__Planctomycetota	c__Phycisphaerae	o__Phycisphaerales	f__Phycisphaeraceae	g__norank_f__Phycisphaeraceae	s__unclassified_g__norank_f__Phycisphaeraceae	OTU1403	2.33	0	1	3.33	1.67	4.33	4.33
d__Bacteria	k__norank_	p__SAR324_cladeMarine_group_B	c__norank_p__SAR324_cladeMarine_group_B	o__norank_c__norank_p__SAR324_cladeMarine_group_B	f__norank_o__norank_c__norank_p__SAR324_cladeMarine_group_B	g__norank_f__norank_o__norank_c__norank_p__SAR324_cladeMarine_group_B	s__unclassified_g__norank_f__norank_o__norank_c__norank_p__SAR324_cladeMarine_group_B	OTU2289	0	0	0.33	0.33	1	1	0.67
d__Bacteria	k__norank_	p__Patescibacteria	c__Saccharimonadia	o__Saccharimonadales	f__norank_o__Saccharimonadales	g__norank_f__norank_o__Saccharimonadales	s__unclassified_g__norank_f__norank_o__Saccharimonadales	OTU350	13.67	5.33	14	2.67	5.33	6.33	3
d__Bacteria	k__norank_	p__Planctomycetota	c__BD7-11	o__norank_c__BD7-11	f__norank_o__norank_c__BD7-11	g__norank_f__norank_o__norank_c__BD7-11	s__unclassified_g__norank_f__norank_o__norank_c__BD7-11	OTU2046	7.33	7	3.33	7.67	5.67	4.33	6
d__Bacteria	k__norank_	p__Actinobacteriota	c__MB-A2-108	o__norank_c__MB-A2-108	f__norank_o__norank_c__MB-A2-108	g__norank_f__norank_o__norank_c__MB-A2-108	s__unclassified_g__norank_f__norank_o__norank_c__MB-A2-108	OTU206	1	0.33	1.67	0	0	0	0.67
d__Bacteria	k__norank_	p__Bdellovibrionota	c__Oligoflexia	o__0319-6G20	f__norank_o__0319-6G20	g__norank_f__norank_o__0319-6G20	s__unclassified_g__norank_f__norank_o__0319-6G20	OTU1157	0	0	1.33	0.33	0	0	0
d__Bacteria	k__norank_	p__Verrucomicrobiota	c__Verrucomicrobiae	o__Chthoniobacterales	f__Chthoniobacteraceae	g__Chthoniobacter	s__uncultured_bacterium_g__Chthoniobacter	OTU872	0.67	0.67	1.33	0.67	0.67	0	0.67
d__Bacteria	k__norank_	p__Planctomycetota	c__Phycisphaerae	o__Phycisphaerales	f__Phycisphaeraceae	g__norank_f__Phycisphaeraceae	s__uncultured_bacterium_g__norank_f__Phycisphaeraceae	OTU1534	13.67	9.33	16.67	16.67	12.33	32.67	15
d__Bacteria	k__norank_	p__Proteobacteria	c__Alphaproteobacteria	o__Ferrovibrionales	f__Ferrovibrionaceae	g__Ferrovibrio	s__uncultured_bacterium_g__Ferrovibrio	OTU1657	9	12.67	6	11	13.33	8	7
d__Bacteria	k__norank_	p__Firmicutes	c__Bacilli	o__Bacillales	f__Sporolactobacillaceae	g__Scopulibacillus	s__Bacillus_sp._MT03	OTU526	0	1.33	0	0	0	0	0
d__Bacteria	k__norank_	p__Actinobacteriota	c__Actinobacteria	o__Propionibacteriales	f__Nocardioidaceae	g__Nocardioides	s__unclassified_g__Nocardioides	OTU1917	0.33	0	0	0	0	1	0
d__Bacteria	k__norank_	p__Bdellovibrionota	c__Bdellovibrionia	o__Bdellovibrionales	f__Bdellovibrionaceae	g__Bdellovibrio	s__Bdellovibrio_sp._oral_clone_CA006	OTU1207	0.33	0.33	0	0.67	0	1.33	0
d__Bacteria	k__norank_	p__Actinobacteriota	c__Acidimicrobiia	o__Microtrichales	f__Microtrichaceae	g__norank_f__Microtrichaceae	s__uncultured_bacterium_g__norank_f__Microtrichaceae	OTU121	1	0	0	0	0	0	0.33
d__Bacteria	k__norank_	p__Proteobacteria	c__Gammaproteobacteria	o__Burkholderiales	f__Oxalobacteraceae	g__unclassified_f__Oxalobacteraceae	s__unclassified_f__Oxalobacteraceae	OTU2083	8.33	7	8	6.67	7	6.33	9.33
d__Bacteria	k__norank_	p__Proteobacteria	c__Gammaproteobacteria	o__Gammaproteobacteria_Incertae_Sedis	f__unclassified_o__Gammaproteobacteria_Incertae_Sedis	g__Acidibacter	s__unclassified_g__Acidibacter	OTU957	0.33	0.33	0.67	0.33	2.33	0.33	0.33
d__Bacteria	k__norank_	p__Armatimonadota	c__norank_p__Armatimonadota	o__norank_c__norank_p__Armatimonadota	f__norank_o__norank_c__norank_p__Armatimonadota	g__norank_f__norank_o__norank_c__norank_p__Armatimonadota	s__metagenome_g__norank_f__norank_o__norank_c__norank_p__Armatimonadota	OTU1213	0	0	0	0.33	0	0.33	0
d__Bacteria	k__norank_	p__Firmicutes	c__Clostridia	o__norank_c__Clostridia	f__norank_o__norank_c__Clostridia	g__norank_f__norank_o__norank_c__Clostridia	s__uncultured_bacterium_g__norank_f__norank_o__norank_c__Clostridia	OTU692	0	1	0	0	0	0	0
d__Bacteria	k__norank_	p__Verrucomicrobiota	c__Verrucomicrobiae	o__Pedosphaerales	f__Pedosphaeraceae	g__norank_f__Pedosphaeraceae	s__unclassified_g__norank_f__Pedosphaeraceae	OTU337	0.33	1.67	1.67	2	1.33	0	1.33
d__Bacteria	k__norank_	p__Chloroflexi	c__OLB14	o__norank_c__OLB14	f__norank_o__norank_c__OLB14	g__norank_f__norank_o__norank_c__OLB14	s__uncultured_bacterium_g__norank_f__norank_o__norank_c__OLB14	OTU2007	24.67	8.67	22.33	22	27	14	21.67
d__Bacteria	k__norank_	p__Proteobacteria	c__Gammaproteobacteria	o__Steroidobacterales	f__Steroidobacteraceae	g__norank_f__Steroidobacteraceae	s__unclassified_g__norank_f__Steroidobacteraceae	OTU1921	0	0	0	0	0	1	0
d__Bacteria	k__norank_	p__Proteobacteria	c__Alphaproteobacteria	o__Rhizobiales	f__Xanthobacteraceae	g__norank_f__Xanthobacteraceae	s__unclassified_g__norank_f__Xanthobacteraceae	OTU2123	24.67	16.33	12.67	19	15.67	14.33	32.67
d__Bacteria	k__norank_	p__Bacteroidota	c__Bacteroidia	o__Sphingobacteriales	f__unclassified_o__Sphingobacteriales	g__unclassified_o__Sphingobacteriales	s__unclassified_o__Sphingobacteriales	OTU1097	0.67	2	1.67	0.33	0	1	0.67
d__Bacteria	k__norank_	p__Firmicutes	c__Bacilli	o__Paenibacillales	f__Paenibacillaceae	g__Ammoniphilus	s__uncultured_bacterium_g__Ammoniphilus	OTU1204	0.33	1	0.67	1	1	0	0
d__Bacteria	k__norank_	p__Actinobacteriota	c__Thermoleophilia	o__Solirubrobacterales	f__67-14	g__norank_f__67-14	s__Solirubrobacterales_bacterium_67-14	OTU2097	9	9	6.33	7.33	7.67	1.67	7.67
d__Bacteria	k__norank_	p__Patescibacteria	c__Dojkabacteria	o__norank_c__Dojkabacteria	f__norank_o__norank_c__Dojkabacteria	g__norank_f__norank_o__norank_c__Dojkabacteria	s__unclassified_g__norank_f__norank_o__norank_c__Dojkabacteria	OTU2169	0.67	2	1.33	1.33	1.33	0	3.67
d__Bacteria	k__norank_	p__Acidobacteriota	c__Vicinamibacteria	o__Vicinamibacterales	f__Vicinamibacteraceae	g__Vicinamibacter	s__uncultured_bacterium_g__Vicinamibacter	OTU2255	11	3	3.67	2.33	6.67	3.67	7
d__Bacteria	k__norank_	p__Myxococcota	c__Polyangia	o__Polyangiales	f__Sandaracinaceae	g__Sandaracinus	s__Sandaracinus_amylolyticus	OTU939	2.67	1.33	1	1	1.33	0.33	0
d__Bacteria	k__norank_	p__Myxococcota	c__Polyangia	o__Polyangiales	f__Sandaracinaceae	g__norank_f__Sandaracinaceae	s__uncultured_bacterium_g__norank_f__Sandaracinaceae	OTU2259	0.33	1	4	5.33	3	3	0.33
d__Bacteria	k__norank_	p__Myxococcota	c__Myxococcia	o__Myxococcales	f__Myxococcaceae	g__norank_f__Myxococcaceae	s__uncultured_bacterium_g__norank_f__Myxococcaceae	OTU1853	9	12.67	22	14.33	21.67	20	7.67
d__Bacteria	k__norank_	p__Actinobacteriota	c__Thermoleophilia	o__Gaiellales	f__norank_o__Gaiellales	g__norank_f__norank_o__Gaiellales	s__metagenome_g__norank_f__norank_o__Gaiellales	OTU2470	8.33	7.67	7.33	4	5.67	4	4.67
d__Bacteria	k__norank_	p__Proteobacteria	c__Alphaproteobacteria	o__Rhizobiales	f__Xanthobacteraceae	g__unclassified_f__Xanthobacteraceae	s__unclassified_f__Xanthobacteraceae	OTU544	2.67	4.33	5	5	5	6	6.67
d__Bacteria	k__norank_	p__Proteobacteria	c__Alphaproteobacteria	o__Rhizobiales	f__Rhizobiales_Incertae_Sedis	g__Nordella	s__uncultured_bacterium_g__Nordella	OTU555	1.67	1.33	1.67	0.33	1	0.33	0.67
d__Bacteria	k__norank_	p__Proteobacteria	c__Alphaproteobacteria	o__unclassified_c__Alphaproteobacteria	f__unclassified_c__Alphaproteobacteria	g__unclassified_c__Alphaproteobacteria	s__unclassified_c__Alphaproteobacteria	OTU763	0	1	0	0	0	0	0
d__Bacteria	k__norank_	p__Firmicutes	c__Clostridia	o__Peptostreptococcales-Tissierellales	f__Peptostreptococcaceae	g__Sporacetigenium	s__uncultured_bacterium_g__Sporacetigenium	OTU2369	0	0	0	0	0	0.33	0.33
d__Bacteria	k__norank_	p__Acidobacteriota	c__Thermoanaerobaculia	o__Thermoanaerobaculales	f__Thermoanaerobaculaceae	g__Subgroup_10	s__bacterium_3-5_YC-ZSS-LKJ-3024	OTU1195	0.67	0	0	14.67	0	0	0.67
d__Bacteria	k__norank_	p__Myxococcota	c__Polyangia	o__Polyangiales	f__Polyangiaceae	g__Pajaroellobacter	s__metagenome_g__Pajaroellobacter	OTU358	11	8.67	13.33	10.67	17.33	5.33	13
d__Bacteria	k__norank_	p__Actinobacteriota	c__MB-A2-108	o__norank_c__MB-A2-108	f__norank_o__norank_c__MB-A2-108	g__norank_f__norank_o__norank_c__MB-A2-108	s__uncultured_bacterium_g__norank_f__norank_o__norank_c__MB-A2-108	OTU792	9.33	12.67	10.33	7	5.33	7.33	13.33
d__Bacteria	k__norank_	p__Acidobacteriota	c__Blastocatellia	o__Pyrinomonadales	f__Pyrinomonadaceae	g__RB41	s__unclassified_g__RB41	OTU283	1.67	0.67	0.33	0	0	1	2
d__Bacteria	k__norank_	p__Actinobacteriota	c__Acidimicrobiia	o__IMCC26256	f__norank_o__IMCC26256	g__norank_f__norank_o__IMCC26256	s__metagenome_g__norank_f__norank_o__IMCC26256	OTU1089	0	1	1.33	0.33	1	0	1
d__Bacteria	k__norank_	p__Bdellovibrionota	c__Bdellovibrionia	o__Bdellovibrionales	f__Bdellovibrionaceae	g__OM27_clade	s__unclassified_g__OM27_clade	OTU2295	1.67	2.67	3	16.33	1.33	4.33	3.33
d__Bacteria	k__norank_	p__Actinobacteriota	c__Actinobacteria	o__Micromonosporales	f__Micromonosporaceae	g__Stackebrandtia	s__uncultured_bacterium_g__Stackebrandtia	OTU2400	0	0	0	0	1	0	0
d__Bacteria	k__norank_	p__Chloroflexi	c__Dehalococcoidia	o__SAR202_clade	f__norank_o__SAR202_clade	g__norank_f__norank_o__SAR202_clade	s__unclassified_g__norank_f__norank_o__SAR202_clade	OTU846	0.67	0	1	0.33	0	0	0
d__Bacteria	k__norank_	p__SAR324_cladeMarine_group_B	c__norank_p__SAR324_cladeMarine_group_B	o__norank_c__norank_p__SAR324_cladeMarine_group_B	f__norank_o__norank_c__norank_p__SAR324_cladeMarine_group_B	g__norank_f__norank_o__norank_c__norank_p__SAR324_cladeMarine_group_B	s__unclassified_g__norank_f__norank_o__norank_c__norank_p__SAR324_cladeMarine_group_B	OTU1924	0	0	0.33	0	0	1	0.67
d__Bacteria	k__norank_	p__Firmicutes	c__Bacilli	o__Paenibacillales	f__Paenibacillaceae	g__Paenibacillus	s__unclassified_g__Paenibacillus	OTU342	3.67	5	8.33	7.33	5.33	3	4.67
d__Bacteria	k__norank_	p__Myxococcota	c__Myxococcia	o__Myxococcales	f__Myxococcaceae	g__norank_f__Myxococcaceae	s__uncultured_bacterium_g__norank_f__Myxococcaceae	OTU863	38.67	31	21	11.33	20.33	21.67	35.33
d__Bacteria	k__norank_	p__Acidobacteriota	c__Holophagae	o__Subgroup_7	f__norank_o__Subgroup_7	g__norank_f__norank_o__Subgroup_7	s__unclassified_g__norank_f__norank_o__Subgroup_7	OTU2096	3.33	2.33	5	3.67	4	3.33	4.33
d__Bacteria	k__norank_	p__Proteobacteria	c__Gammaproteobacteria	o__Cellvibrionales	f__Cellvibrionaceae	g__unclassified_f__Cellvibrionaceae	s__unclassified_f__Cellvibrionaceae	OTU842	4.33	3.67	4.67	7	8	2.67	4.67
d__Bacteria	k__norank_	p__Proteobacteria	c__Gammaproteobacteria	o__Nitrosococcales	f__Methylophagaceae	g__Methylophaga	s__uncultured_gamma_proteobacterium_g__Methylophaga	OTU1091	0	0	0.33	0	0	0	0
d__Bacteria	k__norank_	p__Chloroflexi	c__Chloroflexia	o__Chloroflexales	f__Roseiflexaceae	g__norank_f__Roseiflexaceae	s__uncultured_bacterium_g__norank_f__Roseiflexaceae	OTU2028	0	0	0.67	0	0	0.67	0
d__Bacteria	k__norank_	p__Proteobacteria	c__Gammaproteobacteria	o__Cellvibrionales	f__Porticoccaceae	g__C1-B045	s__uncultured_bacterium_g__C1-B045	OTU873	0	0.33	0.67	0	0	1	0.33
d__Bacteria	k__norank_	p__Proteobacteria	c__Alphaproteobacteria	o__Paracaedibacterales	f__Paracaedibacteraceae	g__Candidatus_Paracaedibacter	s__endosymbiont_of_Acanthamoeba_sp._KAE9	OTU1205	0	0	0.33	0.67	0	0.33	0.33
d__Bacteria	k__norank_	p__Verrucomicrobiota	c__Verrucomicrobiae	o__Chthoniobacterales	f__Chthoniobacteraceae	g__Candidatus_Udaeobacter	s__unclassified_g__Candidatus_Udaeobacter	OTU925	3.67	3.33	2	4	3.67	5	4.67
d__Bacteria	k__norank_	p__Actinobacteriota	c__Actinobacteria	o__Micrococcales	f__Dermabacteraceae	g__Brachybacterium	s__Brachybacterium_ginsengisoli	OTU1525	0.33	0	47.67	0	0.67	0	0.67
d__Bacteria	k__norank_	p__Cyanobacteria	c__Sericytochromatia	o__norank_c__Sericytochromatia	f__norank_o__norank_c__Sericytochromatia	g__norank_f__norank_o__norank_c__Sericytochromatia	s__uncultured_bacterium_g__norank_f__norank_o__norank_c__Sericytochromatia	OTU1844	0	0	0	0	0	1	0
d__Bacteria	k__norank_	p__Myxococcota	c__Polyangia	o__Blfdi19	f__norank_o__Blfdi19	g__norank_f__norank_o__Blfdi19	s__unclassified_g__norank_f__norank_o__Blfdi19	OTU1500	0	0	0	0	0.33	0	0
d__Bacteria	k__norank_	p__Myxococcota	c__Polyangia	o__mle1-27	f__norank_o__mle1-27	g__norank_f__norank_o__mle1-27	s__unclassified_g__norank_f__norank_o__mle1-27	OTU52	1.33	2	3.67	1	0.67	2	4.33
d__Bacteria	k__norank_	p__Proteobacteria	c__Gammaproteobacteria	o__Ga0077536	f__norank_o__Ga0077536	g__norank_f__norank_o__Ga0077536	s__uncultured_bacterium_g__norank_f__norank_o__Ga0077536	OTU576	6.67	3.33	4.67	7.67	6	5	5
d__Bacteria	k__norank_	p__Proteobacteria	c__Alphaproteobacteria	o__Reyranellales	f__Reyranellaceae	g__norank_f__Reyranellaceae	s__uncultured_Rhodospirillales_bacterium_g__norank_f__Reyranellaceae	OTU224	0.67	0	0	0	0	0.67	0
d__Bacteria	k__norank_	p__Bacteroidota	c__Bacteroidia	o__Sphingobacteriales	f__env.OPS_17	g__norank_f__env.OPS_17	s__uncultured_Bacteroidetes_bacterium_g__norank_f__env.OPS_17	OTU405	0.67	0.33	0	0	0	0	0
d__Bacteria	k__norank_	p__Cyanobacteria	c__Sericytochromatia	o__norank_c__Sericytochromatia	f__norank_o__norank_c__Sericytochromatia	g__norank_f__norank_o__norank_c__Sericytochromatia	s__uncultured_cyanobacterium_g__norank_f__norank_o__norank_c__Sericytochromatia	OTU1289	0.67	0	2	1.33	0.67	0	0.67
d__Bacteria	k__norank_	p__Proteobacteria	c__Alphaproteobacteria	o__Sphingomonadales	f__Sphingomonadaceae	g__unclassified_f__Sphingomonadaceae	s__unclassified_f__Sphingomonadaceae	OTU1319	0.67	0.33	0.33	1.33	0.67	0.33	0
d__Bacteria	k__norank_	p__Firmicutes	c__Bacilli	o__Bacillales	f__Bacillaceae	g__Bacillus	s__Bacillus_thermoamylovorans	OTU805	64.67	59.67	105.33	90	127.33	183	82
d__Bacteria	k__norank_	p__Gemmatimonadota	c__Gemmatimonadetes	o__Gemmatimonadales	f__Gemmatimonadaceae	g__norank_f__Gemmatimonadaceae	s__Gemmatimonadetes_bacterium_LX87	OTU619	0	0.33	0	0	0	0.33	0
d__Bacteria	k__norank_	p__Bdellovibrionota	c__Bdellovibrionia	o__Bacteriovoracales	f__Bacteriovoracaceae	g__Peredibacter	s__metagenome_g__Peredibacter	OTU810	1	0.33	1	0.33	0.33	0.67	0.33
d__Bacteria	k__norank_	p__Cyanobacteria	c__Cyanobacteriia	o__Chloroplast	f__norank_o__Chloroplast	g__norank_f__norank_o__Chloroplast	s__uncultured_eubacterium_WD215	OTU1303	0	0	0.33	0	0	0	0.33
d__Bacteria	k__norank_	p__Proteobacteria	c__Gammaproteobacteria	o__Burkholderiales	f__SC-I-84	g__norank_f__SC-I-84	s__unclassified_g__norank_f__SC-I-84	OTU2464	0	0.33	0	0	0	0	0.33
d__Bacteria	k__norank_	p__Bdellovibrionota	c__Oligoflexia	o__0319-6G20	f__norank_o__0319-6G20	g__norank_f__norank_o__0319-6G20	s__unclassified_g__norank_f__norank_o__0319-6G20	OTU1780	0	0.33	0	0.33	0.33	0	0
d__Bacteria	k__norank_	p__Bacteroidota	c__Bacteroidia	o__Chitinophagales	f__norank_o__Chitinophagales	g__norank_f__norank_o__Chitinophagales	s__unclassified_g__norank_f__norank_o__Chitinophagales	OTU1085	0.67	0	2.67	0	0	0	0
d__Bacteria	k__norank_	p__Chloroflexi	c__Anaerolineae	o__Ardenticatenales	f__Ardenticatenaceae	g__norank_f__Ardenticatenaceae	s__uncultured_bacterium_g__norank_f__Ardenticatenaceae	OTU16	4.33	3	2.33	3.33	2.33	2.67	3.33
d__Bacteria	k__norank_	p__SAR324_cladeMarine_group_B	c__norank_p__SAR324_cladeMarine_group_B	o__norank_c__norank_p__SAR324_cladeMarine_group_B	f__norank_o__norank_c__norank_p__SAR324_cladeMarine_group_B	g__norank_f__norank_o__norank_c__norank_p__SAR324_cladeMarine_group_B	s__unclassified_g__norank_f__norank_o__norank_c__norank_p__SAR324_cladeMarine_group_B	OTU1814	0	0	1	0	0	0.33	0
d__Bacteria	k__norank_	p__Actinobacteriota	c__Actinobacteria	o__Propionibacteriales	f__Nocardioidaceae	g__Marmoricola	s__unclassified_g__Marmoricola	OTU2217	0.67	1	1	0.67	0.33	1.33	3.67
d__Bacteria	k__norank_	p__Chloroflexi	c__Chloroflexia	o__Chloroflexales	f__Roseiflexaceae	g__norank_f__Roseiflexaceae	s__uncultured_bacterium_g__norank_f__Roseiflexaceae	OTU2124	1.67	1.67	2.33	1.33	0.33	2.33	2.67
d__Bacteria	k__norank_	p__Chloroflexi	c__TK10	o__norank_c__TK10	f__norank_o__norank_c__TK10	g__norank_f__norank_o__norank_c__TK10	s__uncultured_bacterium_g__norank_f__norank_o__norank_c__TK10	OTU2055	0	2.67	1.67	2	2.33	2	4
d__Bacteria	k__norank_	p__Bacteroidota	c__Bacteroidia	o__Chitinophagales	f__Chitinophagaceae	g__Chitinophaga	s__uncultured_bacterium_g__Chitinophaga	OTU546	1.67	9.33	1.67	3.67	1.67	2.67	2.33
d__Bacteria	k__norank_	p__Actinobacteriota	c__Actinobacteria	o__Pseudonocardiales	f__Pseudonocardiaceae	g__Actinomycetospora	s__uncultured_bacterium_g__Actinomycetospora	OTU1145	3	4.33	3	1.67	1.67	2	2.33
d__Bacteria	k__norank_	p__Proteobacteria	c__Gammaproteobacteria	o__Oceanospirillales	f__Pseudohongiellaceae	g__Pseudohongiella	s__unclassified_g__Pseudohongiella	OTU2158	1	2.67	0.33	0.67	0.33	0	1.33
d__Bacteria	k__norank_	p__WPS-2	c__norank_p__WPS-2	o__norank_c__norank_p__WPS-2	f__norank_o__norank_c__norank_p__WPS-2	g__norank_f__norank_o__norank_c__norank_p__WPS-2	s__metagenome_g__norank_f__norank_o__norank_c__norank_p__WPS-2	OTU1437	0	0	0	0.67	0	0.33	0
d__Bacteria	k__norank_	p__Verrucomicrobiota	c__Chlamydiae	o__Chlamydiales	f__Parachlamydiaceae	g__Candidatus_Protochlamydia	s__unclassified_g__Candidatus_Protochlamydia	OTU1579	0	0	0	0	0.33	0.33	0
d__Bacteria	k__norank_	p__Proteobacteria	c__Gammaproteobacteria	o__JTB23	f__norank_o__JTB23	g__norank_f__norank_o__JTB23	s__metagenome_g__norank_f__norank_o__JTB23	OTU2145	0.33	0	0.33	0.67	1.67	0.33	0
d__Bacteria	k__norank_	p__Bdellovibrionota	c__Bdellovibrionia	o__Bdellovibrionales	f__Bdellovibrionaceae	g__Bdellovibrio	s__uncultured_bacterium_g__Bdellovibrio	OTU590	1	0.33	0.67	0.33	0	0.33	0
d__Bacteria	k__norank_	p__Bacteroidota	c__Bacteroidia	o__Chitinophagales	f__Chitinophagaceae	g__Cnuella	s__uncultured_bacterium_g__Cnuella	OTU374	2.33	1.67	0	0	0	1	2.33
d__Bacteria	k__norank_	p__Chloroflexi	c__JG30-KF-CM66	o__norank_c__JG30-KF-CM66	f__norank_o__norank_c__JG30-KF-CM66	g__norank_f__norank_o__norank_c__JG30-KF-CM66	s__metagenome_g__norank_f__norank_o__norank_c__JG30-KF-CM66	OTU1304	1.33	2.33	1	2.33	1	1	2.67
d__Bacteria	k__norank_	p__Firmicutes	c__Bacilli	o__Bacillales	f__Bacillaceae	g__Bacillus	s__Bacillus_galactosidilyticus	OTU1509	0.67	1	0.33	1.33	0.33	0	0
d__Bacteria	k__norank_	p__Actinobacteriota	c__Actinobacteria	o__Frankiales	f__Sporichthyaceae	g__Sporichthya	s__Sporichthya_polymorpha_g__Sporichthya	OTU1572	26.67	14	19.33	24.67	23	34.67	20.33
d__Bacteria	k__norank_	p__Planctomycetota	c__BD7-11	o__norank_c__BD7-11	f__norank_o__norank_c__BD7-11	g__norank_f__norank_o__norank_c__BD7-11	s__uncultured_Planctomycetaceae_bacterium_g__norank_f__norank_o__norank_c__BD7-11	OTU2089	1.67	1.67	1.67	0.33	1.67	0.67	1
d__Bacteria	k__norank_	p__Actinobacteriota	c__Rubrobacteria	o__Rubrobacterales	f__Rubrobacteriaceae	g__Rubrobacter	s__unclassified_g__Rubrobacter	OTU1247	0	0	0	1	0	0.33	1
d__Bacteria	k__norank_	p__Patescibacteria	c__Saccharimonadia	o__Saccharimonadales	f__LWQ8	g__norank_f__LWQ8	s__uncultured_bacterium_g__norank_f__LWQ8	OTU1939	83.67	41.67	125.33	78.33	88.67	91	70
d__Bacteria	k__norank_	p__Patescibacteria	c__Dojkabacteria	o__norank_c__Dojkabacteria	f__norank_o__norank_c__Dojkabacteria	g__norank_f__norank_o__norank_c__Dojkabacteria	s__unclassified_g__norank_f__norank_o__norank_c__Dojkabacteria	OTU2398	1	1	1.33	2	0.33	2.33	1
d__Bacteria	k__norank_	p__Proteobacteria	c__Alphaproteobacteria	o__norank_c__Alphaproteobacteria	f__norank_o__norank_c__Alphaproteobacteria	g__norank_f__norank_o__norank_c__Alphaproteobacteria	s__uncultured_Xanthobacteraceae_bacterium_g__norank	OTU2355	1.33	4.33	2	4.33	4.33	3	3.67
d__Bacteria	k__norank_	p__Proteobacteria	c__Alphaproteobacteria	o__Rickettsiales	f__AB1	g__norank_f__AB1	s__uncultured_bacterium_g__norank_f__AB1	OTU2070	0	0	2	0	0	0	0.67
d__Bacteria	k__norank_	p__Proteobacteria	c__Gammaproteobacteria	o__Xanthomonadales	f__norank_o__Xanthomonadales	g__norank_f__norank_o__Xanthomonadales	s__uncultured_Xanthomonadaceae_bacterium_g__norank_f__norank	OTU953	5.67	6.67	5.33	4	9.67	6.33	7
d__Bacteria	k__norank_	p__Chloroflexi	c__Anaerolineae	o__SBR1031	f__A4b	g__norank_f__A4b	s__metagenome_g__norank_f__A4b	OTU1648	14.33	5.33	7.67	5.33	7	5.33	9
d__Bacteria	k__norank_	p__Actinobacteriota	c__Actinobacteria	o__Micromonosporales	f__Micromonosporaceae	g__norank_f__Micromonosporaceae	s__uncultured_bacterium_g__norank_f__Micromonosporaceae	OTU1541	0.33	0.33	0	0	0.33	0.67	1.33
d__Bacteria	k__norank_	p__Bacteroidota	c__Bacteroidia	o__Cytophagales	f__Cyclobacteriaceae	g__Imperialibacter	s__uncultured_bacterium_g__Imperialibacter	OTU631	10.33	2.33	17.33	13.67	14.67	9.33	7
d__Bacteria	k__norank_	p__Proteobacteria	c__Gammaproteobacteria	o__Burkholderiales	f__Oxalobacteraceae	g__Noviherbaspirillum	s__unclassified_g__Noviherbaspirillum	OTU2327	0	0	0	0	0	0	0.67
d__Bacteria	k__norank_	p__Proteobacteria	c__Gammaproteobacteria	o__Xanthomonadales	f__Xanthomonadaceae	g__Lysobacter	s__unclassified_g__Lysobacter	OTU2005	0	0	0	0.33	0	0.67	0
d__Bacteria	k__norank_	p__Actinobacteriota	c__Actinobacteria	o__Corynebacteriales	f__Nocardiaceae	g__Nocardia	s__Nocardia_carnea	OTU1725	9.33	8.67	18.33	14	19	17.67	12.33
d__Bacteria	k__norank_	p__Proteobacteria	c__Gammaproteobacteria	o__Burkholderiales	f__Oxalobacteraceae	g__Noviherbaspirillum	s__unclassified_g__Noviherbaspirillum	OTU465	30	19	12.33	18.67	22	17.33	24.67
d__Bacteria	k__norank_	p__Myxococcota	c__Myxococcia	o__Myxococcales	f__Myxococcaceae	g__norank_f__Myxococcaceae	s__uncultured_bacterium_g__norank_f__Myxococcaceae	OTU11	0.33	2.33	3	2	1.33	0.33	1.67
d__Bacteria	k__norank_	p__Myxococcota	c__Polyangia	o__Haliangiales	f__Haliangiaceae	g__Haliangium	s__unclassified_g__Haliangium	OTU1861	10.67	9	5.67	12.33	13.33	13	13.33
d__Bacteria	k__norank_	p__Sumerlaeota	c__Sumerlaeia	o__Sumerlaeales	f__Sumerlaeaceae	g__Sumerlaea	s__unclassified_g__Sumerlaea	OTU1535	1.33	5	10	6.33	6.67	8	5.67
d__Bacteria	k__norank_	p__Proteobacteria	c__Alphaproteobacteria	o__Caulobacterales	f__Caulobacteraceae	g__norank_f__Caulobacteraceae	s__metagenome_g__norank_f__Caulobacteraceae	OTU570	2	1	1	4.67	2.33	0.67	1.33
d__Bacteria	k__norank_	p__Chloroflexi	c__Anaerolineae	o__SBR1031	f__A4b	g__norank_f__A4b	s__uncultured_bacterium_g__norank_f__A4b	OTU92	0.33	0	0.33	0	0	0	0
d__Bacteria	k__norank_	p__Acidobacteriota	c__Blastocatellia	o__Blastocatellales	f__Blastocatellaceae	g__Stenotrophobacter	s__uncultured_bacterium_g__Stenotrophobacter	OTU1431	0	0	0.33	0	0	0.67	0.33
d__Bacteria	k__norank_	p__Bdellovibrionota	c__Bdellovibrionia	o__Bdellovibrionales	f__Bdellovibrionaceae	g__OM27_clade	s__unclassified_g__OM27_clade	OTU2290	0.33	0.67	0	2	1	0.33	2.67
d__Bacteria	k__norank_	p__Planctomycetota	c__Phycisphaerae	o__Phycisphaerales	f__Phycisphaeraceae	g__SM1A02	s__metagenome_g__SM1A02	OTU1702	0	0	0.67	0.33	1	0	0.67
d__Bacteria	k__norank_	p__Abditibacteriota	c__Abditibacteria	o__Abditibacteriales	f__Abditibacteriaceae	g__Abditibacterium	s__uncultured_bacterium_g__Abditibacterium	OTU1017	1.33	0	0.67	1	0.33	0.33	1
d__Bacteria	k__norank_	p__Proteobacteria	c__Gammaproteobacteria	o__Xanthomonadales	f__Xanthomonadaceae	g__Lysobacter	s__uncultured_Xanthomonadaceae_bacterium_g__Lysobacter	OTU354	1.33	3	3.67	3	3.33	2.33	1
d__Bacteria	k__norank_	p__Patescibacteria	c__Saccharimonadia	o__Saccharimonadales	f__Saccharimonadaceae	g__TM7a	s__uncultured_bacterium_g__TM7a	OTU741	0.33	1	0.33	1	1	0.33	0.67
d__Bacteria	k__norank_	p__Proteobacteria	c__Alphaproteobacteria	o__Tistrellales	f__Geminicoccaceae	g__Candidatus_Alysiosphaera	s__uncultured_bacterium_g__Candidatus_Alysiosphaera	OTU2356	0	0.33	0.33	0.33	0	0.33	1
d__Bacteria	k__norank_	p__Actinobacteriota	c__Actinobacteria	o__Propionibacteriales	f__Nocardioidaceae	g__Nocardioides	s__uncultured_bacterium_g__Nocardioides	OTU2045	4.67	6.33	16.33	8	12	15	9.67
d__Bacteria	k__norank_	p__Actinobacteriota	c__Thermoleophilia	o__Solirubrobacterales	f__Solirubrobacteraceae	g__Solirubrobacter	s__metagenome_g__Solirubrobacter	OTU892	3	5.67	8.33	7	5.33	6	7.67
d__Bacteria	k__norank_	p__Proteobacteria	c__Alphaproteobacteria	o__Sphingomonadales	f__Sphingomonadaceae	g__Sphingomonas	s__Sphingomonas_sp._JJ-A5	OTU74	20.67	16	25.33	25.67	23.67	18.67	24.67
d__Bacteria	k__norank_	p__Patescibacteria	c__Parcubacteria	o__Candidatus_Kaiserbacteria	f__norank_o__Candidatus_Kaiserbacteria	g__norank_f__norank_o__Candidatus_Kaiserbacteria	s__uncultured_bacterium_g__norank_f__norank_o__Candidatus_Kaiserbacteria	OTU1952	0	0	0	0	0.67	0.67	0
d__Bacteria	k__norank_	p__Firmicutes	c__Negativicutes	o__Veillonellales-Selenomonadales	f__Sporomusaceae	g__Sporomusa	s__uncultured_bacterium_g__Sporomusa	OTU672	0	1.33	0	0	0	0	0
d__Bacteria	k__norank_	p__Patescibacteria	c__Parcubacteria	o__Candidatus_Kaiserbacteria	f__norank_o__Candidatus_Kaiserbacteria	g__norank_f__norank_o__Candidatus_Kaiserbacteria	s__Candidatus_Kaiserbacteria_bacterium_RIFOXYB1_FULL_46_14	OTU1817	0	0	1.33	6.67	0.33	0.33	1.33
d__Bacteria	k__norank_	p__Myxococcota	c__Polyangia	o__Haliangiales	f__Haliangiaceae	g__Haliangium	s__uncultured_deep-sea_bacterium_g__Haliangium	OTU1112	5	0.33	2.33	0.33	3.67	0	0.33
d__Bacteria	k__norank_	p__Patescibacteria	c__Saccharimonadia	o__Saccharimonadales	f__norank_o__Saccharimonadales	g__norank_f__norank_o__Saccharimonadales	s__unclassified_g__norank_f__norank_o__Saccharimonadales	OTU2482	0.33	0	0.33	0.67	0.67	0	0
d__Bacteria	k__norank_	p__Proteobacteria	c__Gammaproteobacteria	o__Methylococcales	f__Methylomonadaceae	g__Methylomicrobium	s__uncultured_bacterium_g__Methylomicrobium	OTU799	0	0	1	0	0	0	1.33
d__Bacteria	k__norank_	p__Gemmatimonadota	c__Gemmatimonadetes	o__Gemmatimonadales	f__Gemmatimonadaceae	g__unclassified_f__Gemmatimonadaceae	s__unclassified_f__Gemmatimonadaceae	OTU2166	0	0	0	0	0.33	1.67	0
d__Bacteria	k__norank_	p__Actinobacteriota	c__Thermoleophilia	o__Solirubrobacterales	f__67-14	g__norank_f__67-14	s__uncultured_bacterium_g__norank_f__67-14	OTU169	4	0.67	0	1	0.33	0	0
d__Bacteria	k__norank_	p__Firmicutes	c__Clostridia	o__Lachnospirales	f__Lachnospiraceae	g__Anaerocolumna	s__unclassified_g__Anaerocolumna	OTU1799	0.67	2	3.33	2	4	9.67	2.33
d__Bacteria	k__norank_	p__Gemmatimonadota	c__Longimicrobia	o__Longimicrobiales	f__Longimicrobiaceae	g__norank_f__Longimicrobiaceae	s__uncultured_prokaryote_g__norank_f__Longimicrobiaceae	OTU664	41.67	39.67	25.33	28.67	46	19.33	23
d__Bacteria	k__norank_	p__Chloroflexi	c__TK10	o__norank_c__TK10	f__norank_o__norank_c__TK10	g__norank_f__norank_o__norank_c__TK10	s__unclassified_g__norank_f__norank_o__norank_c__TK10	OTU1398	1.67	0	1.33	0.33	0.67	0.33	0
d__Bacteria	k__norank_	p__Proteobacteria	c__Gammaproteobacteria	o__Gammaproteobacteria_Incertae_Sedis	f__unclassified_o__Gammaproteobacteria_Incertae_Sedis	g__Acidibacter	s__unclassified_g__Acidibacter	OTU833	5.33	4.33	6	5	4.33	3.33	8.33
d__Bacteria	k__norank_	p__Planctomycetota	c__BD7-11	o__norank_c__BD7-11	f__norank_o__norank_c__BD7-11	g__norank_f__norank_o__norank_c__BD7-11	s__uncultured_Planctomycetaceae_bacterium_g__norank_f__norank_o__norank_c__BD7-11	OTU981	3.33	3.33	2.67	3	1.33	2.33	2.33
d__Bacteria	k__norank_	p__Actinobacteriota	c__MB-A2-108	o__norank_c__MB-A2-108	f__norank_o__norank_c__MB-A2-108	g__norank_f__norank_o__norank_c__MB-A2-108	s__uncultured_bacterium_g__norank_f__norank_o__norank_c__MB-A2-108	OTU2439	0	0	0.33	0	0	0.33	0.67
d__Bacteria	k__norank_	p__Actinobacteriota	c__Actinobacteria	o__Euzebyales	f__Euzebyaceae	g__norank_f__Euzebyaceae	s__unclassified_g__norank_f__Euzebyaceae	OTU856	18.67	19	16.67	12.67	32.67	3.67	6.67
d__Bacteria	k__norank_	p__Acidobacteriota	c__Vicinamibacteria	o__Vicinamibacterales	f__norank_o__Vicinamibacterales	g__norank_f__norank_o__Vicinamibacterales	s__unclassified_g__norank_f__norank_o__Vicinamibacterales	OTU670	0.67	2	0.33	0	0	0.67	1
d__Bacteria	k__norank_	p__Cyanobacteria	c__Vampirivibrionia	o__Vampirovibrionales	f__Vampirovibrionaceae	g__Vampirovibrio	s__uncultured_bacterium_g__Vampirovibrio	OTU290	2	0.33	0.33	0.33	0.33	0.67	0.33
d__Bacteria	k__norank_	p__Chloroflexi	c__TK10	o__norank_c__TK10	f__norank_o__norank_c__TK10	g__norank_f__norank_o__norank_c__TK10	s__unclassified_g__norank_f__norank_o__norank_c__TK10	OTU1391	1.67	2	1.33	2	2.33	0.67	3.67
d__Bacteria	k__norank_	p__Chloroflexi	c__Anaerolineae	o__SBR1031	f__A4b	g__norank_f__A4b	s__unclassified_g__norank_f__A4b	OTU1543	30	15	28	24.67	23.67	39	24.33
d__Bacteria	k__norank_	p__Proteobacteria	c__Gammaproteobacteria	o__Burkholderiales	f__Hydrogenophilaceae	g__Thiobacillus	s__uncultured_bacterium_g__Thiobacillus	OTU19	4	1	1.33	1.67	4.67	0	1.67
d__Bacteria	k__norank_	p__Sumerlaeota	c__Sumerlaeia	o__Sumerlaeales	f__Sumerlaeaceae	g__Sumerlaea	s__uncultured_bacterium_g__Sumerlaea	OTU1899	8.33	2.67	5.33	3.33	4.33	6	3.33
d__Bacteria	k__norank_	p__Proteobacteria	c__Alphaproteobacteria	o__Rickettsiales	f__norank_o__Rickettsiales	g__Candidatus_Jidaibacter	s__endosymbiont_of_Acanthamoeba_sp._UWC8	OTU1078	0	0	0.33	0	0	0.33	0
d__Bacteria	k__norank_	p__Bacteroidota	c__Bacteroidia	o__Chitinophagales	f__Chitinophagaceae	g__Niastella	s__uncultured_bacterium_g__Niastella	OTU1720	0	0.33	0	0.33	1.67	0	0.33
d__Bacteria	k__norank_	p__Planctomycetota	c__Planctomycetes	o__Gemmatales	f__Gemmataceae	g__Zavarzinella	s__unclassified_g__Zavarzinella	OTU577	0	0.67	0	0	0	0	0
d__Bacteria	k__norank_	p__Actinobacteriota	c__MB-A2-108	o__norank_c__MB-A2-108	f__norank_o__norank_c__MB-A2-108	g__norank_f__norank_o__norank_c__MB-A2-108	s__metagenome_g__norank_f__norank_o__norank_c__MB-A2-108	OTU2250	0.33	0	0.33	0	0.33	1.33	0.67
d__Bacteria	k__norank_	p__Proteobacteria	c__Gammaproteobacteria	o__Pseudomonadales	f__Pseudomonadaceae	g__Pseudomonas	s__Pseudomonas_stutzeri_g__Pseudomonas	OTU505	99.67	447.67	272	73	70	44.33	59
d__Bacteria	k__norank_	p__Bdellovibrionota	c__Oligoflexia	o__0319-6G20	f__norank_o__0319-6G20	g__norank_f__norank_o__0319-6G20	s__uncultured_bacterium_g__norank_f__norank_o__0319-6G20	OTU769	0.33	1.33	1	1	0.67	0.33	0
d__Bacteria	k__norank_	p__Proteobacteria	c__Gammaproteobacteria	o__Burkholderiales	f__Rhodocyclaceae	g__Methyloversatilis	s__uncultured_bacterium_g__Methyloversatilis	OTU1795	0	0	0	0.33	0	0.33	0
d__Bacteria	k__norank_	p__Bacteroidota	c__Bacteroidia	o__Cytophagales	f__Spirosomaceae	g__Dyadobacter	s__uncultured_bacterium_g__Dyadobacter	OTU266	2.67	0	1.67	0	0	0.33	0.33
d__Bacteria	k__norank_	p__Gemmatimonadota	c__Gemmatimonadetes	o__Gemmatimonadales	f__Gemmatimonadaceae	g__Roseisolibacter	s__unclassified_g__Roseisolibacter	OTU1929	0	1	1	1.67	1	3.33	1
d__Bacteria	k__norank_	p__Proteobacteria	c__Gammaproteobacteria	o__Burkholderiales	f__Methylophilaceae	g__unclassified_f__Methylophilaceae	s__unclassified_f__Methylophilaceae	OTU69	156.33	18.33	62	114.67	24	98.67	44
d__Bacteria	k__norank_	p__Myxococcota	c__Polyangia	o__Polyangiales	f__Sandaracinaceae	g__norank_f__Sandaracinaceae	s__unclassified_g__norank_f__Sandaracinaceae	OTU1866	8.67	13.67	5	4.33	5.67	13	6.33
d__Bacteria	k__norank_	p__Chloroflexi	c__Chloroflexia	o__Thermomicrobiales	f__JG30-KF-CM45	g__norank_f__JG30-KF-CM45	s__uncultured_bacterium_g__norank_f__JG30-KF-CM45	OTU1571	1	0	0.33	0.67	0.67	0.33	1
d__Bacteria	k__norank_	p__Firmicutes	c__Bacilli	o__Paenibacillales	f__Paenibacillaceae	g__unclassified_f__Paenibacillaceae	s__unclassified_f__Paenibacillaceae	OTU2272	0.33	0.67	0.33	0.33	0	0	0.33
d__Bacteria	k__norank_	p__Chloroflexi	c__Anaerolineae	o__SBR1031	f__A4b	g__norank_f__A4b	s__uncultured_bacterium_g__norank_f__A4b	OTU820	8.67	11.67	10.67	4.67	7.67	14.67	15.67
d__Bacteria	k__norank_	p__Acidobacteriota	c__Vicinamibacteria	o__Vicinamibacterales	f__Vicinamibacteraceae	g__norank_f__Vicinamibacteraceae	s__uncultured_Acidobacteriales_bacterium_g__norank_f__Vicinamibacteraceae	OTU385	30.33	13.67	24.33	24.67	22.67	19.67	32.67
d__Bacteria	k__norank_	p__Proteobacteria	c__Alphaproteobacteria	o__Rhodobacterales	f__Rhodobacteraceae	g__Rhodobacter	s__unclassified_g__Rhodobacter	OTU583	72.67	72	59.33	55	48	83	57
d__Bacteria	k__norank_	p__Proteobacteria	c__Gammaproteobacteria	o__Burkholderiales	f__Nitrosomonadaceae	g__norank_f__Nitrosomonadaceae	s__metagenome_g__norank_f__Nitrosomonadaceae	OTU2018	0.67	0	0	0.33	0.33	1.67	0.67
d__Bacteria	k__norank_	p__Planctomycetota	c__Phycisphaerae	o__Phycisphaerales	f__Phycisphaeraceae	g__norank_f__Phycisphaeraceae	s__uncultured_bacterium_g__norank_f__Phycisphaeraceae	OTU55	1.67	0	0	0	0.33	0.33	1
d__Bacteria	k__norank_	p__Patescibacteria	c__Saccharimonadia	o__Saccharimonadales	f__norank_o__Saccharimonadales	g__norank_f__norank_o__Saccharimonadales	s__unclassified_g__norank_f__norank_o__Saccharimonadales	OTU1128	2.67	1.33	3	1	1.33	1.67	1.33
d__Bacteria	k__norank_	p__Bdellovibrionota	c__Oligoflexia	o__Oligoflexales	f__norank_o__Oligoflexales	g__Oligoflexus	s__uncultured_bacterium_g__Oligoflexus	OTU279	2	0.67	3.33	2.33	1.33	4	3.67
d__Bacteria	k__norank_	p__Actinobacteriota	c__Actinobacteria	o__Micrococcales	f__Cellulomonadaceae	g__Actinotalea	s__uncultured_bacterium_g__Actinotalea	OTU1777	23	27	17.67	19	27	27.67	16.33
d__Bacteria	k__norank_	p__Chloroflexi	c__Chloroflexia	o__Thermomicrobiales	f__JG30-KF-CM45	g__norank_f__JG30-KF-CM45	s__metagenome_g__norank_f__JG30-KF-CM45	OTU442	1.33	1.33	3.33	2.67	1.67	2.67	1.33
d__Bacteria	k__norank_	p__Myxococcota	c__Polyangia	o__Blfdi19	f__norank_o__Blfdi19	g__norank_f__norank_o__Blfdi19	s__unclassified_g__norank_f__norank_o__Blfdi19	OTU1242	0	0	0	0.33	0	0	0.67
d__Bacteria	k__norank_	p__Bacteroidota	c__Bacteroidia	o__Cytophagales	f__Microscillaceae	g__Ohtaekwangia	s__uncultured_bacterium_g__Ohtaekwangia	OTU1188	0.67	1.33	3.33	2.33	2.33	1	0.33
d__Bacteria	k__norank_	p__Chloroflexi	c__Anaerolineae	o__SBR1031	f__A4b	g__norank_f__A4b	s__metagenome_g__norank_f__A4b	OTU2306	0	2	0.33	0.67	1.67	0	1.33
d__Bacteria	k__norank_	p__Proteobacteria	c__Gammaproteobacteria	o__Burkholderiales	f__TRA3-20	g__norank_f__TRA3-20	s__uncultured_bacterium_g__norank_f__TRA3-20	OTU1621	0	0	0	0.33	0.33	0.67	0.33
d__Bacteria	k__norank_	p__Proteobacteria	c__Gammaproteobacteria	o__EPR3968-O8a-Bc78	f__norank_o__EPR3968-O8a-Bc78	g__norank_f__norank_o__EPR3968-O8a-Bc78	s__uncultured_bacterium_g__norank_f__norank_o__EPR3968-O8a-Bc78	OTU797	11	7	9.33	22	21.67	20	18.33
d__Bacteria	k__norank_	p__Bdellovibrionota	c__Oligoflexia	o__Oligoflexales	f__norank_o__Oligoflexales	g__Oligoflexus	s__uncultured_bacterium_g__Oligoflexus	OTU1034	1.67	1.33	4.33	0.67	2	0	0.33
d__Bacteria	k__norank_	p__Actinobacteriota	c__Acidimicrobiia	o__Microtrichales	f__Ilumatobacteraceae	g__norank_f__Ilumatobacteraceae	s__uncultured_bacterium_g__norank_f__Ilumatobacteraceae	OTU1076	20.67	13.67	9.33	16.67	14	8.67	22.33
d__Bacteria	k__norank_	p__Proteobacteria	c__Gammaproteobacteria	o__Diplorickettsiales	f__Diplorickettsiaceae	g__norank_f__Diplorickettsiaceae	s__uncultured_gamma_proteobacterium_g__norank_f__Diplorickettsiaceae	OTU1137	0.33	0.33	1	1.67	0	2.67	0.67
d__Bacteria	k__norank_	p__Bacteroidota	c__Kryptonia	o__Kryptoniales	f__BSV26	g__norank_f__BSV26	s__uncultured_bacterium_g__norank_f__BSV26	OTU1585	0	0	0	0.33	0.33	0	0
d__Bacteria	k__norank_	p__Bacteroidota	c__Bacteroidia	o__Cytophagales	f__Cyclobacteriaceae	g__Algoriphagus	s__uncultured_bacterium_g__Algoriphagus	OTU733	0	0.33	0	0	0	0	0
d__Bacteria	k__norank_	p__Proteobacteria	c__Gammaproteobacteria	o__JTB23	f__norank_o__JTB23	g__norank_f__norank_o__JTB23	s__metagenome_g__norank_f__norank_o__JTB23	OTU918	3.33	2.67	4.67	6.67	9	5.33	8.33
d__Bacteria	k__norank_	p__Acidobacteriota	c__Acidobacteriae	o__Bryobacterales	f__Bryobacteraceae	g__Bryobacter	s__unclassified_g__Bryobacter	OTU2246	0.33	0	0	0.33	0.67	0.33	1
d__Bacteria	k__norank_	p__Gemmatimonadota	c__BD2-11_terrestrial_group	o__norank_c__BD2-11_terrestrial_group	f__norank_o__norank_c__BD2-11_terrestrial_group	g__norank_f__norank_o__norank_c__BD2-11_terrestrial_group	s__unclassified_g__norank_f__norank_o__norank_c__BD2-11_terrestrial_group	OTU1513	0.67	3.67	0	3.33	1	1.67	2
d__Bacteria	k__norank_	p__Actinobacteriota	c__Acidimicrobiia	o__Microtrichales	f__Iamiaceae	g__Iamia	s__unclassified_g__Iamia	OTU1415	76.67	63.67	65	58.67	87.67	56.33	47
d__Bacteria	k__norank_	p__Bacteroidota	c__Bacteroidia	o__Cytophagales	f__Spirosomaceae	g__Dyadobacter	s__Dyadobacter_fermentans	OTU1815	2.67	2.67	0.33	0.33	0	5.67	0.33
d__Bacteria	k__norank_	p__Proteobacteria	c__Gammaproteobacteria	o__Pseudomonadales	f__Moraxellaceae	g__Acinetobacter	s__Acinetobacter_sp._SWBY1	OTU2471	0	0	0	0	0	0	0.67
d__Bacteria	k__norank_	p__Verrucomicrobiota	c__Verrucomicrobiae	o__Pedosphaerales	f__Pedosphaeraceae	g__norank_f__Pedosphaeraceae	s__uncultured_soil_bacterium_g__norank_f__Pedosphaeraceae	OTU35	4	0.67	1.33	2.33	3.33	4	2
d__Bacteria	k__norank_	p__Verrucomicrobiota	c__Chlamydiae	o__Chlamydiales	f__unclassified_o__Chlamydiales	g__unclassified_o__Chlamydiales	s__unclassified_o__Chlamydiales	OTU1377	0	0.33	0.33	0.33	0	0	0
d__Bacteria	k__norank_	p__Chloroflexi	c__Chloroflexia	o__Kallotenuales	f__AKIW781	g__norank_f__AKIW781	s__unclassified_g__norank_f__AKIW781	OTU787	0.33	0.33	0	0.67	0.67	0.67	0.33
d__Bacteria	k__norank_	p__Chloroflexi	c__Chloroflexia	o__Chloroflexales	f__Roseiflexaceae	g__norank_f__Roseiflexaceae	s__unclassified_g__norank_f__Roseiflexaceae	OTU2127	1	1	0.67	0.33	0.67	0.67	2.33
d__Bacteria	k__norank_	p__Proteobacteria	c__Gammaproteobacteria	o__Pseudomonadales	f__Pseudomonadaceae	g__Pseudomonas	s__Pseudomonas_brassicacearum	OTU683	5	89.67	1.33	7	2.33	1.33	2.33
d__Bacteria	k__norank_	p__Actinobacteriota	c__Thermoleophilia	o__Solirubrobacterales	f__67-14	g__norank_f__67-14	s__unclassified_g__norank_f__67-14	OTU2	2	0	0	0	0	0	0
d__Bacteria	k__norank_	p__Proteobacteria	c__Gammaproteobacteria	o__Burkholderiales	f__Oxalobacteraceae	g__norank_f__Oxalobacteraceae	s__unclassified_g__norank_f__Oxalobacteraceae	OTU2033	12.67	16.33	13	10	13.67	16.67	18.33
d__Bacteria	k__norank_	p__Verrucomicrobiota	c__Chlamydiae	o__Chlamydiales	f__Parachlamydiaceae	g__Neochlamydia	s__unclassified_g__Neochlamydia	OTU2092	0.67	0	0	0.33	0	1.33	1.67
d__Bacteria	k__norank_	p__Myxococcota	c__Polyangia	o__Haliangiales	f__Haliangiaceae	g__Haliangium	s__uncultured_bacterium_g__Haliangium	OTU1946	2.33	0	0.33	0.67	0.33	1	3.33
d__Bacteria	k__norank_	p__Planctomycetota	c__Planctomycetes	o__Isosphaerales	f__Isosphaeraceae	g__Singulisphaera	s__uncultured_bacterium_g__Singulisphaera	OTU1501	1.67	2	2	1.67	1.67	1.67	1.67
d__Bacteria	k__norank_	p__Chloroflexi	c__Chloroflexia	o__Thermomicrobiales	f__JG30-KF-CM45	g__norank_f__JG30-KF-CM45	s__uncultured_Chloroflexi_bacterium_g__norank_f__JG30-KF-CM45	OTU1737	5.67	4.67	2.67	4	5.33	4.33	7.33
d__Bacteria	k__norank_	p__Actinobacteriota	c__Thermoleophilia	o__norank_c__Thermoleophilia	f__norank_o__norank_c__Thermoleophilia	g__norank_f__norank_o__norank_c__Thermoleophilia	s__uncultured_bacterium_g__norank_f__norank_o__norank_c__Thermoleophilia	OTU1592	1.67	1	1	0.33	1.33	1	1.67
d__Bacteria	k__norank_	p__Actinobacteriota	c__Actinobacteria	o__Micrococcales	f__Demequinaceae	g__Demequina	s__uncultured_bacterium_g__Demequina	OTU2256	0	0	0.33	0.33	0	0	0.33
d__Bacteria	k__norank_	p__Proteobacteria	c__Gammaproteobacteria	o__Oceanospirillales	f__Pseudohongiellaceae	g__Pseudohongiella	s__metagenome_g__Pseudohongiella	OTU1164	1	1	0.33	0.33	0.33	0	0.33
d__Bacteria	k__norank_	p__Desulfobacterota	c__Desulfuromonadia	o__Bradymonadales	f__norank_o__Bradymonadales	g__norank_f__norank_o__Bradymonadales	s__unclassified_g__norank_f__norank_o__Bradymonadales	OTU1013	0	0.33	3	12.33	0.33	0	2
d__Bacteria	k__norank_	p__Bacteroidota	c__Bacteroidia	o__Flavobacteriales	f__Crocinitomicaceae	g__Crocinitomix	s__metagenome_g__Crocinitomix	OTU2275	0	1	0	0.67	1	0.33	0.33
d__Bacteria	k__norank_	p__Patescibacteria	c__Parcubacteria	o__norank_c__Parcubacteria	f__norank_o__norank_c__Parcubacteria	g__norank_f__norank_o__norank_c__Parcubacteria	s__uncultured_bacterium_g__norank_f__norank_o__norank_c__Parcubacteria	OTU1634	1.33	0.67	0.33	0	0.67	1.33	1
d__Bacteria	k__norank_	p__Cyanobacteria	c__Cyanobacteriia	o__Chloroplast	f__norank_o__Chloroplast	g__norank_f__norank_o__Chloroplast	s__unclassified_g__norank_f__norank_o__Chloroplast	OTU201	1.67	1	2.33	0.67	0	0.33	1.67
d__Bacteria	k__norank_	p__Bacteroidota	c__Bacteroidia	o__Bacteroidales	f__Prolixibacteraceae	g__norank_f__Prolixibacteraceae	s__uncultured_bacterium_g__norank_f__Prolixibacteraceae	OTU1505	0	0	0.33	0	0	0	0
d__Bacteria	k__norank_	p__Chloroflexi	c__KD4-96	o__norank_c__KD4-96	f__norank_o__norank_c__KD4-96	g__norank_f__norank_o__norank_c__KD4-96	s__uncultured_bacterium_g__norank_f__norank_o__norank_c__KD4-96	OTU2214	5.33	2	2.33	4	2	3	3.33
d__Bacteria	k__norank_	p__Desulfobacterota	c__Desulfuromonadia	o__PB19	f__norank_o__PB19	g__norank_f__norank_o__PB19	s__uncultured_Desulfuromonadales_bacterium_g__norank_f__norank_o__PB19	OTU1363	4.67	3.33	1.67	1.67	3	6.33	4.33
d__Bacteria	k__norank_	p__Actinobacteriota	c__Rubrobacteria	o__Rubrobacterales	f__Rubrobacteriaceae	g__Rubrobacter	s__uncultured_Actinomycetales_bacterium_g__Rubrobacter	OTU2323	21.67	18.67	17	16.67	18.67	16	27.33
d__Bacteria	k__norank_	p__Patescibacteria	c__Saccharimonadia	o__Saccharimonadales	f__Saccharimonadaceae	g__TM7a	s__uncultured_bacterium_g__TM7a	OTU1975	0.67	0	0.33	19.67	0.67	15.33	2
d__Bacteria	k__norank_	p__Actinobacteriota	c__Actinobacteria	o__Micromonosporales	f__Micromonosporaceae	g__norank_f__Micromonosporaceae	s__uncultured_bacterium_g__norank_f__Micromonosporaceae	OTU1682	0.33	0	0	0.33	0.33	1	1.33
d__Bacteria	k__norank_	p__Acidobacteriota	c__Acidobacteriae	o__Bryobacterales	f__Bryobacteraceae	g__Bryobacter	s__unclassified_g__Bryobacter	OTU616	0	1.33	0	0	0.33	0	0
d__Bacteria	k__norank_	p__Proteobacteria	c__Alphaproteobacteria	o__Acetobacterales	f__Acetobacteraceae	g__Roseomonas	s__unclassified_g__Roseomonas	OTU1220	1.67	1.67	2.67	2	4	0.33	2.33
d__Bacteria	k__norank_	p__Proteobacteria	c__Alphaproteobacteria	o__Acetobacterales	f__Acetobacteraceae	g__Roseomonas	s__unclassified_g__Roseomonas	OTU2240	12.67	13	9.67	10	12.67	15.33	20.67
d__Bacteria	k__norank_	p__Acidobacteriota	c__Vicinamibacteria	o__Vicinamibacterales	f__Vicinamibacteraceae	g__norank_f__Vicinamibacteraceae	s__unclassified_g__norank_f__Vicinamibacteraceae	OTU449	1	1	1	1	0.67	2.33	0.67
d__Bacteria	k__norank_	p__Chloroflexi	c__JG30-KF-CM66	o__norank_c__JG30-KF-CM66	f__norank_o__norank_c__JG30-KF-CM66	g__norank_f__norank_o__norank_c__JG30-KF-CM66	s__uncultured_Chloroflexi_bacterium_g__norank_f__norank_o__norank_c__JG30-KF-CM66	OTU1863	1.67	3.67	3	5.67	2	3.67	2.33
d__Bacteria	k__norank_	p__Chloroflexi	c__Dehalococcoidia	o__SAR202_clade	f__norank_o__SAR202_clade	g__norank_f__norank_o__SAR202_clade	s__hydrothermal_vent_metagenome_g__norank_f__norank_o__SAR202_clade	OTU29	0	0	0	1	1	0	1
d__Bacteria	k__norank_	p__Bdellovibrionota	c__Oligoflexia	o__0319-6G20	f__norank_o__0319-6G20	g__norank_f__norank_o__0319-6G20	s__unclassified_g__norank_f__norank_o__0319-6G20	OTU1627	0	0	0	0	1	0.67	0
d__Bacteria	k__norank_	p__Bacteroidota	c__Bacteroidia	o__Cytophagales	f__Microscillaceae	g__Ohtaekwangia	s__uncultured_bacterium_g__Ohtaekwangia	OTU1516	5.33	1.67	6.67	5	4.67	3.33	3
d__Bacteria	k__norank_	p__Chloroflexi	c__unclassified_p__Chloroflexi	o__unclassified_p__Chloroflexi	f__unclassified_p__Chloroflexi	g__unclassified_p__Chloroflexi	s__unclassified_p__Chloroflexi	OTU2468	0.67	0.67	3.67	6	5	2.67	3.67
d__Bacteria	k__norank_	p__Bdellovibrionota	c__Bdellovibrionia	o__Bdellovibrionales	f__Bdellovibrionaceae	g__Bdellovibrio	s__uncultured_bacterium_g__Bdellovibrio	OTU788	0.33	0	0	3	0	1	0.33
d__Bacteria	k__norank_	p__Verrucomicrobiota	c__Verrucomicrobiae	o__Chthoniobacterales	f__Chthoniobacteraceae	g__Candidatus_Udaeobacter	s__unclassified_g__Candidatus_Udaeobacter	OTU190	0.33	0.33	0	0.33	0	0.67	0.67
d__Bacteria	k__norank_	p__Bdellovibrionota	c__Oligoflexia	o__0319-6G20	f__norank_o__0319-6G20	g__norank_f__norank_o__0319-6G20	s__unclassified_g__norank_f__norank_o__0319-6G20	OTU1067	0	0.33	1	0.67	0	0	0
d__Bacteria	k__norank_	p__unclassified_k__norank_d__Bacteria	c__unclassified_k__norank_d__Bacteria	o__unclassified_k__norank_d__Bacteria	f__unclassified_k__norank_d__Bacteria	g__unclassified_k__norank_d__Bacteria	s__unclassified_k__norank_d__Bacteria	OTU1589	0	0	0	0.33	0.33	0	0.33
d__Bacteria	k__norank_	p__Patescibacteria	c__Saccharimonadia	o__Saccharimonadales	f__Saccharimonadaceae	g__TM7a	s__uncultured_bacterium_g__TM7a	OTU998	5.67	4.33	3.67	4	1.67	2	2
d__Bacteria	k__norank_	p__Chloroflexi	c__Anaerolineae	o__RBG-13-54-9	f__norank_o__RBG-13-54-9	g__norank_f__norank_o__RBG-13-54-9	s__unclassified_g__norank_f__norank_o__RBG-13-54-9	OTU1488	0	0	0	0.33	0	0	0
d__Bacteria	k__norank_	p__Proteobacteria	c__Gammaproteobacteria	o__CCD24	f__norank_o__CCD24	g__norank_f__norank_o__CCD24	s__unclassified_g__norank_f__norank_o__CCD24	OTU466	17	6	16.33	18.33	20	11	12.33
d__Bacteria	k__norank_	p__Actinobacteriota	c__Actinobacteria	o__Euzebyales	f__Euzebyaceae	g__norank_f__Euzebyaceae	s__uncultured_bacterium_g__norank_f__Euzebyaceae	OTU1295	29.67	31.33	34	31.33	30	16.33	28.67
d__Bacteria	k__norank_	p__Chloroflexi	c__Chloroflexia	o__Chloroflexales	f__Herpetosiphonaceae	g__Herpetosiphon	s__unclassified_g__Herpetosiphon	OTU1538	0.67	0.33	0	0	0.67	0.33	0
d__Bacteria	k__norank_	p__Acidobacteriota	c__Vicinamibacteria	o__Vicinamibacterales	f__norank_o__Vicinamibacterales	g__norank_f__norank_o__Vicinamibacterales	s__uncultured_Acidobacterium_sp._g__norank_f__norank_o__Vicinamibacterales	OTU294	9	6	4.33	6	4.33	11	7.33
d__Bacteria	k__norank_	p__Bacteroidota	c__Bacteroidia	o__Cytophagales	f__Cyclobacteriaceae	g__Algoriphagus	s__unclassified_g__Algoriphagus	OTU436	12	65.67	4.67	6.67	6.33	8	5.33
d__Bacteria	k__norank_	p__Gemmatimonadota	c__Longimicrobia	o__Longimicrobiales	f__Longimicrobiaceae	g__norank_f__Longimicrobiaceae	s__uncultured_Gemmatimonadetes_bacterium_g__norank_f__Longimicrobiaceae	OTU1837	0.33	0.33	1.33	0	0.67	0.33	0.33
d__Bacteria	k__norank_	p__Chloroflexi	c__Chloroflexia	o__Thermomicrobiales	f__JG30-KF-CM45	g__norank_f__JG30-KF-CM45	s__uncultured_bacterium_g__norank_f__JG30-KF-CM45	OTU643	4.33	8	2.67	4.33	4.67	5	8.67
d__Bacteria	k__norank_	p__Myxococcota	c__Polyangia	o__Haliangiales	f__Haliangiaceae	g__Haliangium	s__uncultured_bacterium_g__Haliangium	OTU423	9	5.33	11	5.67	10.67	9	7.67
d__Bacteria	k__norank_	p__Proteobacteria	c__Alphaproteobacteria	o__Rhizobiales	f__D05-2	g__norank_f__D05-2	s__uncultured_bacterium_g__norank_f__D05-2	OTU1607	6	7.33	5.33	13.67	7.33	2.33	6.67
d__Bacteria	k__norank_	p__Proteobacteria	c__Gammaproteobacteria	o__Xanthomonadales	f__Xanthomonadaceae	g__Pseudoxanthomonas	s__uncultured_bacterium_g__Pseudoxanthomonas	OTU2040	8	6	9.67	7.67	12	21.67	4.67
d__Bacteria	k__norank_	p__Patescibacteria	c__Saccharimonadia	o__Saccharimonadales	f__LWQ8	g__norank_f__LWQ8	s__unclassified_g__norank_f__LWQ8	OTU2281	2	1.67	0.33	2	0.33	1	5.33
d__Bacteria	k__norank_	p__Chloroflexi	c__Chloroflexia	o__Kallotenuales	f__AKIW781	g__norank_f__AKIW781	s__uncultured_bacterium_g__norank_f__AKIW781	OTU625	0	0.67	0	0	0.33	0	0
d__Bacteria	k__norank_	p__Actinobacteriota	c__Actinobacteria	o__Micromonosporales	f__Micromonosporaceae	g__unclassified_f__Micromonosporaceae	s__unclassified_f__Micromonosporaceae	OTU262	3.33	2.67	0.33	2.33	2	1.33	3.33
d__Bacteria	k__norank_	p__Actinobacteriota	c__Acidimicrobiia	o__IMCC26256	f__norank_o__IMCC26256	g__norank_f__norank_o__IMCC26256	s__unclassified_g__norank_f__norank_o__IMCC26256	OTU2299	2	2.33	2	0.33	2	1	2
d__Bacteria	k__norank_	p__Armatimonadota	c__Armatimonadia	o__Armatimonadales	f__norank_o__Armatimonadales	g__norank_f__norank_o__Armatimonadales	s__uncultured_Armatimonadetes_bacterium_g__norank_f__norank_o__Armatimonadales	OTU1838	0	0	1	0	0	1	0
d__Bacteria	k__norank_	p__Chloroflexi	c__Chloroflexia	o__Chloroflexales	f__Chloroflexaceae	g__FFCH7168	s__uncultured_bacterium_g__FFCH7168	OTU1417	0.33	0.67	0.67	0.67	1	1.33	0.67
d__Bacteria	k__norank_	p__Acidobacteriota	c__Subgroup_25	o__norank_c__Subgroup_25	f__norank_o__norank_c__Subgroup_25	g__norank_f__norank_o__norank_c__Subgroup_25	s__uncultured_soil_bacterium_g__norank_f__norank_o__norank_c__Subgroup_25	OTU724	1	0.33	0	0.33	0	0.33	0.33
d__Bacteria	k__norank_	p__Bacteroidota	c__Bacteroidia	o__Cytophagales	f__Microscillaceae	g__norank_f__Microscillaceae	s__unclassified_g__norank_f__Microscillaceae	OTU104	1.67	0.33	1	0.67	0	1.67	2
d__Bacteria	k__norank_	p__Chloroflexi	c__Chloroflexia	o__Thermomicrobiales	f__JG30-KF-CM45	g__norank_f__JG30-KF-CM45	s__uncultured_bacterium_g__norank_f__JG30-KF-CM45	OTU1977	48.33	52	43.67	59.33	62.67	40	55.67
d__Bacteria	k__norank_	p__Proteobacteria	c__Gammaproteobacteria	o__Burkholderiales	f__Comamonadaceae	g__Ramlibacter	s__unclassified_g__Ramlibacter	OTU348	11.67	14.67	13	9.33	10.67	9.67	15
d__Bacteria	k__norank_	p__Proteobacteria	c__Gammaproteobacteria	o__Burkholderiales	f__Neisseriaceae	g__Neisseria	s__Neisseria_mucosa	OTU1216	0	0	0	0.67	0	0	0
d__Bacteria	k__norank_	p__Acidobacteriota	c__Vicinamibacteria	o__Vicinamibacterales	f__Vicinamibacteraceae	g__norank_f__Vicinamibacteraceae	s__unclassified_g__norank_f__Vicinamibacteraceae	OTU234	0.67	0.67	0.67	1	1	1	1.33
d__Bacteria	k__norank_	p__Proteobacteria	c__Alphaproteobacteria	o__Rhizobiales	f__Rhizobiaceae	g__Mesorhizobium	s__unclassified_g__Mesorhizobium	OTU2109	189	194.33	192.33	249.67	235.33	136	202
d__Bacteria	k__norank_	p__Bdellovibrionota	c__Bdellovibrionia	o__Bdellovibrionales	f__Bdellovibrionaceae	g__OM27_clade	s__unclassified_g__OM27_clade	OTU1201	1	1.33	0.67	1.67	0	2.33	0.67
d__Bacteria	k__norank_	p__Firmicutes	c__Clostridia	o__norank_c__Clostridia	f__Hungateiclostridiaceae	g__unclassified_f__Hungateiclostridiaceae	s__unclassified_f__Hungateiclostridiaceae	OTU1742	0.33	0	0.33	0	1	0.33	0.33
d__Bacteria	k__norank_	p__Proteobacteria	c__Gammaproteobacteria	o__Xanthomonadales	f__Xanthomonadaceae	g__Luteimonas	s__uncultured_bacterium_g__Luteimonas	OTU1354	435	262	147.33	361.67	326.33	172.67	285.67
d__Bacteria	k__norank_	p__Chloroflexi	c__Chloroflexia	o__Chloroflexales	f__Chloroflexaceae	g__FFCH7168	s__uncultured_bacterium_g__FFCH7168	OTU2358	0.33	0.33	0.33	0	1.33	0	0.67
d__Bacteria	k__norank_	p__Proteobacteria	c__Alphaproteobacteria	o__Thalassobaculales	f__norank_o__Thalassobaculales	g__norank_f__norank_o__Thalassobaculales	s__metagenome_g__norank_f__norank_o__Thalassobaculales	OTU2405	0.67	0.33	0.67	1	2	0.33	0.33
d__Bacteria	k__norank_	p__Proteobacteria	c__Gammaproteobacteria	o__Steroidobacterales	f__Woeseiaceae	g__Woeseia	s__uncultured_bacterium_g__Woeseia	OTU407	2.67	1.33	2.33	3.33	5	2.33	4.67
d__Bacteria	k__norank_	p__Bacteroidota	c__Bacteroidia	o__Flavobacteriales	f__Flavobacteriaceae	g__Flavobacterium	s__unclassified_g__Flavobacterium	OTU522	0.33	7	0.33	0.33	0.33	0.33	0
d__Bacteria	k__norank_	p__Firmicutes	c__Bacilli	o__Paenibacillales	f__Paenibacillaceae	g__norank_f__Paenibacillaceae	s__metagenome_g__norank_f__Paenibacillaceae	OTU2325	0	0	0	0.67	1	0	0.33
d__Bacteria	k__norank_	p__Verrucomicrobiota	c__Verrucomicrobiae	o__Pedosphaerales	f__Pedosphaeraceae	g__Ellin517	s__unclassified_g__Ellin517	OTU214	0	1	0.67	0	0.33	0	0
d__Bacteria	k__norank_	p__Planctomycetota	c__Planctomycetes	o__Isosphaerales	f__Isosphaeraceae	g__norank_f__Isosphaeraceae	s__uncultured_bacterium_g__norank_f__Isosphaeraceae	OTU329	0.67	0	0	0.33	0	0	0
d__Bacteria	k__norank_	p__Proteobacteria	c__Alphaproteobacteria	o__Paracaedibacterales	f__Paracaedibacteraceae	g__Candidatus_Captivus	s__uncultured_bacterium_g__Candidatus_Captivus	OTU1824	0	0	0	0.33	1	0.33	0
d__Bacteria	k__norank_	p__Proteobacteria	c__Gammaproteobacteria	o__unclassified_c__Gammaproteobacteria	f__unclassified_c__Gammaproteobacteria	g__unclassified_c__Gammaproteobacteria	s__unclassified_c__Gammaproteobacteria	OTU931	15	14.33	26.67	12.33	15.67	14.67	10.67
d__Bacteria	k__norank_	p__Actinobacteriota	c__Rubrobacteria	o__Rubrobacterales	f__Rubrobacteriaceae	g__Rubrobacter	s__uncultured_Actinomycetales_bacterium_g__Rubrobacter	OTU2211	0.67	4	2.67	3.33	2	0.67	5
d__Bacteria	k__norank_	p__Firmicutes	c__Bacilli	o__Paenibacillales	f__Paenibacillaceae	g__Paenibacillus	s__Paenibacillus_castaneae	OTU2012	156.33	102.33	163.67	160.67	176	128.67	127.33
d__Bacteria	k__norank_	p__Proteobacteria	c__Gammaproteobacteria	o__Burkholderiales	f__Methylophilaceae	g__UBA6140	s__uncultured_bacterium_g__UBA6140	OTU2023	3	2.67	4.67	3	0.33	3.67	0.33
d__Bacteria	k__norank_	p__Proteobacteria	c__Gammaproteobacteria	o__Diplorickettsiales	f__Diplorickettsiaceae	g__norank_f__Diplorickettsiaceae	s__uncultured_bacterium_g__norank_f__Diplorickettsiaceae	OTU2204	1.33	0.33	0	0.33	0	0	0.33
d__Bacteria	k__norank_	p__Verrucomicrobiota	c__Verrucomicrobiae	o__Pedosphaerales	f__Pedosphaeraceae	g__norank_f__Pedosphaeraceae	s__uncultured_Verrucomicrobia_bacterium_g__norank_f__Pedosphaeraceae	OTU338	0	1	0.33	0	2.33	0.67	1
d__Bacteria	k__norank_	p__Proteobacteria	c__Gammaproteobacteria	o__Steroidobacterales	f__Steroidobacteraceae	g__Steroidobacter	s__uncultured_bacterium_g__Steroidobacter	OTU2105	5	7	7	7.67	9.33	4.33	9.67
d__Bacteria	k__norank_	p__Proteobacteria	c__Alphaproteobacteria	o__Holosporales	f__Holosporaceae	g__unclassified_f__Holosporaceae	s__unclassified_f__Holosporaceae	OTU2393	1	0	0	0.33	0.67	0	0.67
d__Bacteria	k__norank_	p__Proteobacteria	c__Alphaproteobacteria	o__Azospirillales	f__Inquilinaceae	g__Inquilinus	s__uncultured_bacterium_g__Inquilinus	OTU138	0.33	0	0.33	0	0	0	0
d__Bacteria	k__norank_	p__Proteobacteria	c__Gammaproteobacteria	o__Burkholderiales	f__Nitrosomonadaceae	g__Nitrosospira	s__uncultured_bacterium_g__Nitrosospira	OTU963	29.67	33.67	34	22	44.67	22.33	49
d__Bacteria	k__norank_	p__Chloroflexi	c__Chloroflexia	o__Thermomicrobiales	f__JG30-KF-CM45	g__norank_f__JG30-KF-CM45	s__uncultured_bacterium_g__norank_f__JG30-KF-CM45	OTU2058	0	0	0	0	0.33	0	0.67
d__Bacteria	k__norank_	p__Patescibacteria	c__Dojkabacteria	o__norank_c__Dojkabacteria	f__norank_o__norank_c__Dojkabacteria	g__norank_f__norank_o__norank_c__Dojkabacteria	s__uncultured_Alphaproteobacteria_bacterium_g__norank_f__norank_o__norank_c__Dojkabacteria	OTU1313	0.33	0	0	1.33	0	0	0.33
d__Bacteria	k__norank_	p__Patescibacteria	c__Saccharimonadia	o__Saccharimonadales	f__norank_o__Saccharimonadales	g__norank_f__norank_o__Saccharimonadales	s__unclassified_g__norank_f__norank_o__Saccharimonadales	OTU2013	0.33	0	0	0	0	1.33	0
d__Bacteria	k__norank_	p__Patescibacteria	c__Saccharimonadia	o__Saccharimonadales	f__LWQ8	g__norank_f__LWQ8	s__uncultured_bacterium_g__norank_f__LWQ8	OTU1904	0	0	0	0.33	0	0.67	0
d__Bacteria	k__norank_	p__Actinobacteriota	c__Acidimicrobiia	o__Microtrichales	f__Ilumatobacteraceae	g__Ilumatobacter	s__uncultured_bacterium_g__Ilumatobacter	OTU1990	99	67	115.67	138.67	119	86	97.33
d__Bacteria	k__norank_	p__Chloroflexi	c__Chloroflexia	o__Chloroflexales	f__Herpetosiphonaceae	g__Herpetosiphon	s__uncultured_bacterium_g__Herpetosiphon	OTU1326	1.33	4.67	1	12.67	3	7.33	3.67
d__Bacteria	k__norank_	p__Proteobacteria	c__Gammaproteobacteria	o__Pseudomonadales	f__Moraxellaceae	g__norank_f__Moraxellaceae	s__uncultured_gamma_proteobacterium_g__norank_f__Moraxellaceae	OTU677	0.33	1	0	0	0	0	0
d__Bacteria	k__norank_	p__Actinobacteriota	c__Actinobacteria	o__Pseudonocardiales	f__Pseudonocardiaceae	g__unclassified_f__Pseudonocardiaceae	s__unclassified_f__Pseudonocardiaceae	OTU1317	1.33	1.33	0.67	0.67	1.33	0	1
d__Bacteria	k__norank_	p__Bdellovibrionota	c__Bdellovibrionia	o__Bdellovibrionales	f__Bdellovibrionaceae	g__OM27_clade	s__uncultured_bacterium_g__OM27_clade	OTU484	0.33	0.67	0.33	0	0	1	0.67
d__Bacteria	k__norank_	p__Proteobacteria	c__Alphaproteobacteria	o__Caulobacterales	f__Caulobacteraceae	g__unclassified_f__Caulobacteraceae	s__unclassified_f__Caulobacteraceae	OTU563	8	6.67	10.33	8.67	12.33	6.67	8
d__Bacteria	k__norank_	p__Firmicutes	c__Clostridia	o__norank_c__Clostridia	f__Hungateiclostridiaceae	g__unclassified_f__Hungateiclostridiaceae	s__unclassified_f__Hungateiclostridiaceae	OTU987	0.33	0.33	0.33	0	0	0	0
d__Bacteria	k__norank_	p__Patescibacteria	c__Microgenomatia	o__Candidatus_Woesebacteria	f__norank_o__Candidatus_Woesebacteria	g__norank_f__norank_o__Candidatus_Woesebacteria	s__unclassified_g__norank_f__norank_o__Candidatus_Woesebacteria	OTU1009	0.33	0	0.33	0	0	0	0.33
d__Bacteria	k__norank_	p__Proteobacteria	c__Alphaproteobacteria	o__Rhodobacterales	f__Rhodobacteraceae	g__Amaricoccus	s__uncultured_bacterium_g__Amaricoccus	OTU85	0.33	0	0	0	0.67	0	0
d__Bacteria	k__norank_	p__Patescibacteria	c__Microgenomatia	o__Candidatus_Levybacteria	f__norank_o__Candidatus_Levybacteria	g__norank_f__norank_o__Candidatus_Levybacteria	s__unclassified_g__norank_f__norank_o__Candidatus_Levybacteria	OTU233	1	0	0	0	0	0.67	0
d__Bacteria	k__norank_	p__Planctomycetota	c__Planctomycetes	o__Isosphaerales	f__Isosphaeraceae	g__Paludisphaera	s__uncultured_bacterium_g__Paludisphaera	OTU814	0	0	0.67	0.33	0.67	0	0.67
d__Bacteria	k__norank_	p__Proteobacteria	c__Gammaproteobacteria	o__unclassified_c__Gammaproteobacteria	f__unclassified_c__Gammaproteobacteria	g__unclassified_c__Gammaproteobacteria	s__unclassified_c__Gammaproteobacteria	OTU251	0.67	0	0	0	4.33	0.33	0
d__Bacteria	k__norank_	p__Myxococcota	c__Polyangia	o__Polyangiales	f__BIrii41	g__norank_f__BIrii41	s__uncultured_bacterium_g__norank_f__BIrii41	OTU1759	15	12.33	26	21.67	35.67	13.33	26.33
d__Bacteria	k__norank_	p__Patescibacteria	c__Parcubacteria	o__Candidatus_Kaiserbacteria	f__norank_o__Candidatus_Kaiserbacteria	g__norank_f__norank_o__Candidatus_Kaiserbacteria	s__uncultured_bacterium_g__norank_f__norank_o__Candidatus_Kaiserbacteria	OTU2353	0	0	0	0.33	0	0	0.33
d__Bacteria	k__norank_	p__Actinobacteriota	c__Thermoleophilia	o__Gaiellales	f__norank_o__Gaiellales	g__norank_f__norank_o__Gaiellales	s__uncultured_bacterium_g__norank_f__norank_o__Gaiellales	OTU307	3	2	3	1.67	1	2.33	3.67
d__Bacteria	k__norank_	p__Bacteroidota	c__Bacteroidia	o__Sphingobacteriales	f__KD3-93	g__norank_f__KD3-93	s__uncultured_bacterium_g__norank_f__KD3-93	OTU1812	0	0.33	0	0.33	0.33	0.33	0
d__Bacteria	k__norank_	p__Firmicutes	c__Bacilli	o__Haloplasmatales	f__Haloplasmataceae	g__Haloplasma	s__uncultured_bacterium_g__Haloplasma	OTU1468	0	0	0	0.67	0	0	0
d__Bacteria	k__norank_	p__Proteobacteria	c__Alphaproteobacteria	o__Rhodobacterales	f__Rhodobacteraceae	g__Paracoccus	s__unclassified_g__Paracoccus	OTU1335	16.33	40.33	59.33	24.67	22.33	12	8
d__Bacteria	k__norank_	p__Cyanobacteria	c__Sericytochromatia	o__norank_c__Sericytochromatia	f__norank_o__norank_c__Sericytochromatia	g__norank_f__norank_o__norank_c__Sericytochromatia	s__uncultured_bacterium_g__norank_f__norank_o__norank_c__Sericytochromatia	OTU1953	3	1	0.33	0.33	2	0.67	0.33
d__Bacteria	k__norank_	p__Actinobacteriota	c__Thermoleophilia	o__Gaiellales	f__Gaiellaceae	g__Gaiella	s__uncultured_actinobacterium_g__Gaiella	OTU1967	2.33	1	3.33	3	3.67	1.33	4
d__Bacteria	k__norank_	p__Proteobacteria	c__Alphaproteobacteria	o__Rhodobacterales	f__Rhodobacteraceae	g__unclassified_f__Rhodobacteraceae	s__unclassified_f__Rhodobacteraceae	OTU1364	7.33	5.67	6.67	6.33	8.33	5	8.33
d__Bacteria	k__norank_	p__Chloroflexi	c__Chloroflexia	o__Thermomicrobiales	f__JG30-KF-CM45	g__norank_f__JG30-KF-CM45	s__metagenome_g__norank_f__JG30-KF-CM45	OTU2234	1.33	1.67	4	1	2.33	4.67	2
d__Bacteria	k__norank_	p__Proteobacteria	c__Gammaproteobacteria	o__Legionellales	f__Legionellaceae	g__Legionella	s__unclassified_g__Legionella	OTU825	0.67	1.67	2.33	0.33	1	4	0.67
d__Bacteria	k__norank_	p__Gemmatimonadota	c__Longimicrobia	o__Longimicrobiales	f__Longimicrobiaceae	g__norank_f__Longimicrobiaceae	s__uncultured_bacterium_g__norank_f__Longimicrobiaceae	OTU318	3.33	3.33	4.67	3	3.33	0.33	2
d__Bacteria	k__norank_	p__Planctomycetota	c__OM190	o__norank_c__OM190	f__norank_o__norank_c__OM190	g__norank_f__norank_o__norank_c__OM190	s__unclassified_g__norank_f__norank_o__norank_c__OM190	OTU1192	0	0	1	0	0	0	0.67
d__Bacteria	k__norank_	p__Firmicutes	c__Bacilli	o__Bacillales	f__Planococcaceae	g__norank_f__Planococcaceae	s__uncultured_bacterium_g__norank_f__Planococcaceae	OTU1773	0	0	0	0	0.67	1.33	0
d__Bacteria	k__norank_	p__Proteobacteria	c__Gammaproteobacteria	o__Burkholderiales	f__Hydrogenophilaceae	g__Thiobacillus	s__unclassified_g__Thiobacillus	OTU973	7	84.33	6	6.67	5.67	4.33	15
d__Bacteria	k__norank_	p__Actinobacteriota	c__Actinobacteria	o__Propionibacteriales	f__Nocardioidaceae	g__unclassified_f__Nocardioidaceae	s__unclassified_f__Nocardioidaceae	OTU2254	72	71.33	85	88.67	69	71	88.33
d__Bacteria	k__norank_	p__Chloroflexi	c__Chloroflexia	o__Thermomicrobiales	f__AKYG1722	g__norank_f__AKYG1722	s__unclassified_g__norank_f__AKYG1722	OTU1645	0	0	0	0	0.67	0	0
d__Bacteria	k__norank_	p__Patescibacteria	c__Saccharimonadia	o__Saccharimonadales	f__norank_o__Saccharimonadales	g__norank_f__norank_o__Saccharimonadales	s__metagenome_g__norank_f__norank_o__Saccharimonadales	OTU612	0	3.67	0.33	0.67	1	0.67	0.33
d__Bacteria	k__norank_	p__Proteobacteria	c__Alphaproteobacteria	o__Acetobacterales	f__Acetobacteraceae	g__unclassified_f__Acetobacteraceae	s__unclassified_f__Acetobacteraceae	OTU2335	5.33	3.33	3.33	4	4.67	7.67	9
d__Bacteria	k__norank_	p__Acidobacteriota	c__Vicinamibacteria	o__Vicinamibacterales	f__norank_o__Vicinamibacterales	g__norank_f__norank_o__Vicinamibacterales	s__unclassified_g__norank_f__norank_o__Vicinamibacterales	OTU145	17.67	7	11	15.33	13.67	12.67	11
d__Bacteria	k__norank_	p__Patescibacteria	c__Parcubacteria	o__Candidatus_Kaiserbacteria	f__norank_o__Candidatus_Kaiserbacteria	g__norank_f__norank_o__Candidatus_Kaiserbacteria	s__unclassified_g__norank_f__norank_o__Candidatus_Kaiserbacteria	OTU2091	1	0	0.67	1	0.33	0.67	1.33
d__Bacteria	k__norank_	p__Patescibacteria	c__Saccharimonadia	o__Saccharimonadales	f__norank_o__Saccharimonadales	g__norank_f__norank_o__Saccharimonadales	s__uncultured_bacterium_g__norank_f__norank_o__Saccharimonadales	OTU1273	0	0	0	0.67	0	0	0
d__Bacteria	k__norank_	p__Myxococcota	c__Polyangia	o__Nannocystales	f__Nannocystaceae	g__norank_f__Nannocystaceae	s__unclassified_g__norank_f__Nannocystaceae	OTU14	11.67	8.67	3.33	15	11.33	24.67	13.33
d__Bacteria	k__norank_	p__Planctomycetota	c__Phycisphaerae	o__Phycisphaerales	f__Phycisphaeraceae	g__norank_f__Phycisphaeraceae	s__uncultured_bacterium_g__norank_f__Phycisphaeraceae	OTU1307	0	0	0	0.67	0.33	0.67	0
d__Bacteria	k__norank_	p__Actinobacteriota	c__Actinobacteria	o__Streptomycetales	f__Streptomycetaceae	g__Streptomyces	s__unclassified_g__Streptomyces	OTU361	1.67	0.33	0.33	0.33	0.33	0	0.33
d__Bacteria	k__norank_	p__Patescibacteria	c__Saccharimonadia	o__Saccharimonadales	f__norank_o__Saccharimonadales	g__norank_f__norank_o__Saccharimonadales	s__unclassified_g__norank_f__norank_o__Saccharimonadales	OTU1635	0	0	0	0.33	0	0	0
d__Bacteria	k__norank_	p__Proteobacteria	c__Alphaproteobacteria	o__Micavibrionales	f__Micavibrionaceae	g__norank_f__Micavibrionaceae	s__uncultured_bacterium_g__norank_f__Micavibrionaceae	OTU1238	0	0	0	1	0	3	0
d__Bacteria	k__norank_	p__Bacteroidota	c__Bacteroidia	o__Sphingobacteriales	f__Sphingobacteriaceae	g__Pedobacter	s__unclassified_g__Pedobacter	OTU861	1.67	0.33	2	3.67	1.67	2	0.33
d__Bacteria	k__norank_	p__Actinobacteriota	c__Actinobacteria	o__unclassified_c__Actinobacteria	f__unclassified_c__Actinobacteria	g__unclassified_c__Actinobacteria	s__unclassified_c__Actinobacteria	OTU1176	15.67	7.33	11.67	12.33	5	2	1.67
d__Bacteria	k__norank_	p__Proteobacteria	c__Gammaproteobacteria	o__Immundisolibacterales	f__Immundisolibacteraceae	g__Immundisolibacter	s__uncultured_bacterium_g__Immundisolibacter	OTU366	1	0	0	0.33	0.33	0	0.33
d__Bacteria	k__norank_	p__Chloroflexi	c__JG30-KF-CM66	o__norank_c__JG30-KF-CM66	f__norank_o__norank_c__JG30-KF-CM66	g__norank_f__norank_o__norank_c__JG30-KF-CM66	s__unclassified_g__norank_f__norank_o__norank_c__JG30-KF-CM66	OTU2333	1	1.67	0	0.67	1.67	0	2.67
d__Bacteria	k__norank_	p__Proteobacteria	c__Gammaproteobacteria	o__Diplorickettsiales	f__Diplorickettsiaceae	g__norank_f__Diplorickettsiaceae	s__unclassified_g__norank_f__Diplorickettsiaceae	OTU729	0	1	0	0	0	0	0.33
d__Bacteria	k__norank_	p__Gemmatimonadota	c__Longimicrobia	o__Longimicrobiales	f__Longimicrobiaceae	g__norank_f__Longimicrobiaceae	s__uncultured_bacterium_g__norank_f__Longimicrobiaceae	OTU263	18.67	10	12.67	12.67	12.33	5.67	8.33
d__Bacteria	k__norank_	p__Firmicutes	c__Bacilli	o__Paenibacillales	f__Paenibacillaceae	g__Paenibacillus	s__Paenibacillus_hemerocallicola	OTU1410	0.33	0.33	1	0	1	0.67	0.33
d__Bacteria	k__norank_	p__Acidobacteriota	c__Vicinamibacteria	o__Vicinamibacterales	f__Vicinamibacteraceae	g__norank_f__Vicinamibacteraceae	s__uncultured_Acidobacteria_bacterium_g__norank_f__Vicinamibacteraceae	OTU278	12.33	9.33	16.67	11.33	15	11	14
d__Bacteria	k__norank_	p__Firmicutes	c__Clostridia	o__norank_c__Clostridia	f__Hungateiclostridiaceae	g__Ruminiclostridium	s__uncultured_bacterium_g__Ruminiclostridium	OTU243	1	0	0	0	0	0	0.33
d__Bacteria	k__norank_	p__Sumerlaeota	c__Sumerlaeia	o__Sumerlaeales	f__Sumerlaeaceae	g__Sumerlaea	s__uncultured_bacterium_g__Sumerlaea	OTU2150	11.33	7.33	10.67	8	6.67	14	10.33
d__Bacteria	k__norank_	p__Bacteroidota	c__Bacteroidia	o__Chitinophagales	f__Chitinophagaceae	g__Flavisolibacter	s__uncultured_bacterium_g__Flavisolibacter	OTU1566	0.33	0	0.33	0	0.33	0	0
d__Bacteria	k__norank_	p__Acidobacteriota	c__Acidobacteriae	o__PAUC26f	f__norank_o__PAUC26f	g__norank_f__norank_o__PAUC26f	s__unclassified_g__norank_f__norank_o__PAUC26f	OTU2126	1.67	0.67	0	7.67	3.33	2.67	6.33
d__Bacteria	k__norank_	p__Actinobacteriota	c__Thermoleophilia	o__Solirubrobacterales	f__Solirubrobacteraceae	g__Parviterribacter	s__uncultured_bacterium_g__Parviterribacter	OTU843	17.33	20.33	13.33	12.67	12	9	19.67
d__Bacteria	k__norank_	p__Gemmatimonadota	c__Gemmatimonadetes	o__Gemmatimonadales	f__Gemmatimonadaceae	g__norank_f__Gemmatimonadaceae	s__unclassified_g__norank_f__Gemmatimonadaceae	OTU1445	1	0.33	0.33	0.67	0.33	0.33	1
d__Bacteria	k__norank_	p__Proteobacteria	c__Alphaproteobacteria	o__Rhizobiales	f__Xanthobacteraceae	g__unclassified_f__Xanthobacteraceae	s__unclassified_f__Xanthobacteraceae	OTU2186	20.33	18.33	26	19.67	28.67	28.33	31.67
d__Bacteria	k__norank_	p__Bdellovibrionota	c__Bdellovibrionia	o__Bdellovibrionales	f__Bdellovibrionaceae	g__Bdellovibrio	s__unclassified_g__Bdellovibrio	OTU770	2.33	5.67	5.33	3.33	4.33	3.33	2.67
d__Bacteria	k__norank_	p__Bacteroidota	c__Bacteroidia	o__Chitinophagales	f__Chitinophagaceae	g__Edaphobaculum	s__uncultured_bacterium_g__Edaphobaculum	OTU1573	1.33	3.33	2.33	1.67	2.67	0	1
d__Bacteria	k__norank_	p__Acidobacteriota	c__Blastocatellia	o__Pyrinomonadales	f__Pyrinomonadaceae	g__RB41	s__uncultured_bacterium_g__RB41	OTU1286	0.67	0.67	0	0.67	0	1	2
d__Bacteria	k__norank_	p__Actinobacteriota	c__Thermoleophilia	o__Solirubrobacterales	f__67-14	g__norank_f__67-14	s__uncultured_bacterium_g__norank_f__67-14	OTU899	3.33	4	4	3.67	6.33	2.67	8.33
d__Bacteria	k__norank_	p__Proteobacteria	c__Alphaproteobacteria	o__Rhizobiales	f__Beijerinckiaceae	g__Camelimonas	s__uncultured_bacterium_g__Camelimonas	OTU1259	0	0.67	1	0.33	0	0.33	1
d__Bacteria	k__norank_	p__Proteobacteria	c__Gammaproteobacteria	o__Burkholderiales	f__Sutterellaceae	g__norank_f__Sutterellaceae	s__unclassified_g__norank_f__Sutterellaceae	OTU878	0.33	0	0.67	0	0.67	0.33	0.33
d__Bacteria	k__norank_	p__Proteobacteria	c__Alphaproteobacteria	o__unclassified_c__Alphaproteobacteria	f__unclassified_c__Alphaproteobacteria	g__unclassified_c__Alphaproteobacteria	s__unclassified_c__Alphaproteobacteria	OTU562	10.67	9	12	17.33	15.67	7.67	12.67
d__Bacteria	k__norank_	p__Proteobacteria	c__Alphaproteobacteria	o__Reyranellales	f__Reyranellaceae	g__Reyranella	s__uncultured_bacterium_g__Reyranella	OTU2378	4	4.67	5.33	3.33	3.33	3	4.33
d__Bacteria	k__norank_	p__Proteobacteria	c__Alphaproteobacteria	o__unclassified_c__Alphaproteobacteria	f__unclassified_c__Alphaproteobacteria	g__unclassified_c__Alphaproteobacteria	s__unclassified_c__Alphaproteobacteria	OTU566	3.33	1.67	3	4	2.33	1.33	4.33
d__Bacteria	k__norank_	p__Proteobacteria	c__Gammaproteobacteria	o__unclassified_c__Gammaproteobacteria	f__unclassified_c__Gammaproteobacteria	g__unclassified_c__Gammaproteobacteria	s__unclassified_c__Gammaproteobacteria	OTU809	0.67	0	0.33	0.67	0	0	1.33
d__Bacteria	k__norank_	p__Bacteroidota	c__Bacteroidia	o__Chitinophagales	f__Chitinophagaceae	g__Flavisolibacter	s__uncultured_bacterium_g__Flavisolibacter	OTU464	0.33	0	0.33	0	0.33	0.33	0
d__Bacteria	k__norank_	p__Actinobacteriota	c__Actinobacteria	o__Propionibacteriales	f__Nocardioidaceae	g__Nocardioides	s__unclassified_g__Nocardioides	OTU91	9.67	13	6.67	11.33	11	14	11.67
d__Bacteria	k__norank_	p__Chloroflexi	c__KD4-96	o__norank_c__KD4-96	f__norank_o__norank_c__KD4-96	g__norank_f__norank_o__norank_c__KD4-96	s__uncultured_Chloroflexi_bacterium_g__norank_f__norank_o__norank_c__KD4-96	OTU750	1.67	3.33	0.33	1	2.67	2.33	0.67
d__Bacteria	k__norank_	p__Cyanobacteria	c__Cyanobacteriia	o__Chloroplast	f__norank_o__Chloroplast	g__norank_f__norank_o__Chloroplast	s__Vischeria_sp._CAUP_Q_202	OTU1423	0	0	1	0.33	0	0.67	0
d__Bacteria	k__norank_	p__Actinobacteriota	c__MB-A2-108	o__norank_c__MB-A2-108	f__norank_o__norank_c__MB-A2-108	g__norank_f__norank_o__norank_c__MB-A2-108	s__uncultured_bacterium_g__norank_f__norank_o__norank_c__MB-A2-108	OTU241	0.33	0.33	0	0.67	0	0	1
d__Bacteria	k__norank_	p__Proteobacteria	c__Gammaproteobacteria	o__Pseudomonadales	f__Pseudomonadaceae	g__Pseudomonas	s__Pseudomonas_alcaligenes	OTU517	0.33	1.67	0	1	0	0	0
d__Bacteria	k__norank_	p__Acidobacteriota	c__Blastocatellia	o__11-24	f__norank_o__11-24	g__norank_f__norank_o__11-24	s__metagenome_g__norank_f__norank_o__11-24	OTU673	0	0.33	0.33	0	0.33	1.33	0
d__Bacteria	k__norank_	p__Proteobacteria	c__Alphaproteobacteria	o__unclassified_c__Alphaproteobacteria	f__unclassified_c__Alphaproteobacteria	g__unclassified_c__Alphaproteobacteria	s__unclassified_c__Alphaproteobacteria	OTU1298	1.33	0	0.33	1	1.33	1	0.33
d__Bacteria	k__norank_	p__Proteobacteria	c__Alphaproteobacteria	o__Rhizobiales	f__D05-2	g__norank_f__D05-2	s__unclassified_g__norank_f__D05-2	OTU2052	2.67	0.33	0.67	3.33	2.33	2	3
d__Bacteria	k__norank_	p__Firmicutes	c__Clostridia	o__Thermincolales	f__Thermincolaceae	g__Thermincola	s__unclassified_g__Thermincola	OTU386	1.33	1.33	2.33	0.33	1	1	2.33
d__Bacteria	k__norank_	p__Chloroflexi	c__TK10	o__norank_c__TK10	f__norank_o__norank_c__TK10	g__norank_f__norank_o__norank_c__TK10	s__uncultured_bacterium_g__norank_f__norank_o__norank_c__TK10	OTU574	3	4	3.67	3.33	1.33	1.67	2
d__Bacteria	k__norank_	p__Chloroflexi	c__Chloroflexia	o__Thermomicrobiales	f__JG30-KF-CM45	g__norank_f__JG30-KF-CM45	s__unclassified_g__norank_f__JG30-KF-CM45	OTU2318	0	0	0.33	0.33	0	0	1.67
d__Bacteria	k__norank_	p__Actinobacteriota	c__Actinobacteria	o__Streptomycetales	f__Streptomycetaceae	g__Streptomyces	s__unclassified_g__Streptomyces	OTU1414	18.67	11	24.33	25.33	28.67	9.33	24
d__Bacteria	k__norank_	p__Proteobacteria	c__Alphaproteobacteria	o__Rhizobiales	f__KF-JG30-B3	g__norank_f__KF-JG30-B3	s__unclassified_g__norank_f__KF-JG30-B3	OTU2190	0.33	0.67	1.33	0.33	0	0	1
d__Bacteria	k__norank_	p__Planctomycetota	c__Planctomycetes	o__Isosphaerales	f__Isosphaeraceae	g__norank_f__Isosphaeraceae	s__uncultured_bacterium_g__norank_f__Isosphaeraceae	OTU1695	0	0	0	0	0.67	0.33	0
d__Bacteria	k__norank_	p__Chloroflexi	c__Chloroflexia	o__Thermomicrobiales	f__JG30-KF-CM45	g__norank_f__JG30-KF-CM45	s__uncultured_bacterium_g__norank_f__JG30-KF-CM45	OTU1084	3	2.67	3.33	3	3	1.33	7
d__Bacteria	k__norank_	p__Desulfobacterota	c__Desulfuromonadia	o__PB19	f__norank_o__PB19	g__norank_f__norank_o__PB19	s__unclassified_g__norank_f__norank_o__PB19	OTU249	4.33	7	2.67	4.67	9	1	4
d__Bacteria	k__norank_	p__Chloroflexi	c__Chloroflexia	o__Thermomicrobiales	f__JG30-KF-CM45	g__norank_f__JG30-KF-CM45	s__uncultured_bacterium_g__norank_f__JG30-KF-CM45	OTU1081	4.33	5	3	5.33	5.33	2.33	3.67
d__Bacteria	k__norank_	p__Myxococcota	c__Polyangia	o__Haliangiales	f__Haliangiaceae	g__Haliangium	s__metagenome_g__Haliangium	OTU291	1	0.67	0	0.33	1.33	0	1
d__Bacteria	k__norank_	p__Bacteroidota	c__Bacteroidia	o__Cytophagales	f__Microscillaceae	g__Ohtaekwangia	s__uncultured_bacterium_g__Ohtaekwangia	OTU101	1.33	2.33	3.33	1.33	1.33	1.33	1
d__Bacteria	k__norank_	p__Bdellovibrionota	c__Bdellovibrionia	o__Bdellovibrionales	f__Bdellovibrionaceae	g__Bdellovibrio	s__uncultured_bacterium_g__Bdellovibrio	OTU375	1.67	2	1.33	2.33	2.67	3.67	4.67
d__Bacteria	k__norank_	p__Bacteroidota	c__Bacteroidia	o__Sphingobacteriales	f__NS11-12_marine_group	g__norank_f__NS11-12_marine_group	s__unclassified_g__norank_f__NS11-12_marine_group	OTU2209	0.67	0	1.67	0	0	0.33	0
d__Bacteria	k__norank_	p__Cyanobacteria	c__Sericytochromatia	o__norank_c__Sericytochromatia	f__norank_o__norank_c__Sericytochromatia	g__norank_f__norank_o__norank_c__Sericytochromatia	s__uncultured_bacterium_g__norank_f__norank_o__norank_c__Sericytochromatia	OTU2411	0	0.67	0.33	0	0	0.67	1
d__Bacteria	k__norank_	p__Proteobacteria	c__Gammaproteobacteria	o__unclassified_c__Gammaproteobacteria	f__unclassified_c__Gammaproteobacteria	g__unclassified_c__Gammaproteobacteria	s__unclassified_c__Gammaproteobacteria	OTU1685	0.33	0.33	0	0	0.33	1	0
d__Bacteria	k__norank_	p__Actinobacteriota	c__Thermoleophilia	o__Gaiellales	f__norank_o__Gaiellales	g__norank_f__norank_o__Gaiellales	s__uncultured_bacterium_g__norank_f__norank_o__Gaiellales	OTU2303	0.33	1.67	1.67	0.33	0.33	0.33	1.67
d__Bacteria	k__norank_	p__Actinobacteriota	c__Thermoleophilia	o__Solirubrobacterales	f__67-14	g__norank_f__67-14	s__uncultured_bacterium_g__norank_f__67-14	OTU1200	0	0	0	0.33	0	0.33	0
d__Bacteria	k__norank_	p__Proteobacteria	c__Gammaproteobacteria	o__Xanthomonadales	f__Xanthomonadaceae	g__Lysobacter	s__unclassified_g__Lysobacter	OTU168	110.67	99.67	85	82.33	91.33	57.67	93.67
d__Bacteria	k__norank_	p__Patescibacteria	c__Saccharimonadia	o__Saccharimonadales	f__LWQ8	g__norank_f__LWQ8	s__uncultured_bacterium_g__norank_f__LWQ8	OTU696	23.33	13	4.33	1.33	0.67	6.33	3
d__Bacteria	k__norank_	p__Chloroflexi	c__JG30-KF-CM66	o__norank_c__JG30-KF-CM66	f__norank_o__norank_c__JG30-KF-CM66	g__norank_f__norank_o__norank_c__JG30-KF-CM66	s__uncultured_Chloroflexi_bacterium_g__norank_f__norank_o__norank_c__JG30-KF-CM66	OTU753	0	0.33	0	0	0	0.33	0.67
d__Bacteria	k__norank_	p__Proteobacteria	c__Gammaproteobacteria	o__Oceanospirillales	f__Halomonadaceae	g__Halomonas	s__unclassified_g__Halomonas	OTU50	0.33	0	0	1.33	0	0	0
d__Bacteria	k__norank_	p__Chloroflexi	c__OLB14	o__norank_c__OLB14	f__norank_o__norank_c__OLB14	g__norank_f__norank_o__norank_c__OLB14	s__uncultured_Chloroflexi_bacterium_g__norank_f__norank_o__norank_c__OLB14	OTU2187	11.33	5	9	12.33	11.33	9	16
d__Bacteria	k__norank_	p__Bdellovibrionota	c__Oligoflexia	o__Oligoflexales	f__norank_o__Oligoflexales	g__norank_f__norank_o__Oligoflexales	s__unclassified_g__norank_f__norank_o__Oligoflexales	OTU315	10.33	7.33	5.33	2.67	6.67	6.33	5.67
d__Bacteria	k__norank_	p__Acidobacteriota	c__Vicinamibacteria	o__Vicinamibacterales	f__norank_o__Vicinamibacterales	g__norank_f__norank_o__Vicinamibacterales	s__uncultured_Acidobacteriaceae_bacterium_g__norank_f__norank_o__Vicinamibacterales	OTU209	0.67	1.67	2	0.67	1	1.67	3
d__Bacteria	k__norank_	p__Planctomycetota	c__Planctomycetes	o__norank_c__Planctomycetes	f__norank_o__norank_c__Planctomycetes	g__norank_f__norank_o__norank_c__Planctomycetes	s__uncultured_bacterium_g__norank_f__norank_o__norank_c__Planctomycetes	OTU1441	0	0	0.33	0.33	0	0	0
d__Bacteria	k__norank_	p__Actinobacteriota	c__Actinobacteria	o__Corynebacteriales	f__Mycobacteriaceae	g__Mycobacterium	s__unclassified_g__Mycobacterium	OTU281	132	103.33	58.33	134	116.67	75.33	131.67
d__Bacteria	k__norank_	p__Myxococcota	c__Polyangia	o__Polyangiales	f__Sandaracinaceae	g__norank_f__Sandaracinaceae	s__uncultured_bacterium_g__norank_f__Sandaracinaceae	OTU1849	1.67	2.67	0	1.33	2.67	1	0.33
d__Bacteria	k__norank_	p__Patescibacteria	c__Saccharimonadia	o__Saccharimonadales	f__norank_o__Saccharimonadales	g__norank_f__norank_o__Saccharimonadales	s__unclassified_g__norank_f__norank_o__Saccharimonadales	OTU1752	0	0	0	0	0.67	0.33	0
d__Bacteria	k__norank_	p__Proteobacteria	c__Gammaproteobacteria	o__Cellvibrionales	f__Porticoccaceae	g__C1-B045	s__uncultured_gamma_proteobacterium_g__C1-B045	OTU2057	0	0	0	0.33	1	0.67	0.33
d__Bacteria	k__norank_	p__Patescibacteria	c__Saccharimonadia	o__Saccharimonadales	f__norank_o__Saccharimonadales	g__norank_f__norank_o__Saccharimonadales	s__unclassified_g__norank_f__norank_o__Saccharimonadales	OTU2054	1.33	1.33	4.67	5	3.67	5.33	3.67
d__Bacteria	k__norank_	p__Firmicutes	c__Clostridia	o__Thermincolales	f__Thermincolaceae	g__Thermincola	s__uncultured_Peptococcaceae_bacterium_g__Thermincola	OTU1162	2.33	1.33	2	0.67	0.67	1	0.33
d__Bacteria	k__norank_	p__Actinobacteriota	c__Rubrobacteria	o__Rubrobacterales	f__Rubrobacteriaceae	g__Rubrobacter	s__uncultured_Actinomycetales_bacterium_g__Rubrobacter	OTU2336	3	3.67	2.33	3	2.67	2.33	4.33
d__Bacteria	k__norank_	p__Firmicutes	c__Clostridia	o__Thermincolales	f__Thermincolaceae	g__Thermincola	s__uncultured_bacterium_g__Thermincola	OTU1160	0	0	1	0	0	0.33	0.33
d__Bacteria	k__norank_	p__Proteobacteria	c__Alphaproteobacteria	o__Rickettsiales	f__AB1	g__norank_f__AB1	s__uncultured_bacterium_g__norank_f__AB1	OTU1616	0.33	0	0.33	0.33	0	0	0
d__Bacteria	k__norank_	p__Proteobacteria	c__Alphaproteobacteria	o__Azospirillales	f__Inquilinaceae	g__Inquilinus	s__Inquilinus_limosus	OTU560	1.67	1	0.33	1.33	3.67	0.67	1
d__Bacteria	k__norank_	p__Chloroflexi	c__JG30-KF-CM66	o__norank_c__JG30-KF-CM66	f__norank_o__norank_c__JG30-KF-CM66	g__norank_f__norank_o__norank_c__JG30-KF-CM66	s__metagenome_g__norank_f__norank_o__norank_c__JG30-KF-CM66	OTU1491	2	0.33	0.33	1.67	2.33	1.67	1.33
d__Bacteria	k__norank_	p__Acidobacteriota	c__Acidobacteriae	o__Bryobacterales	f__Bryobacteraceae	g__Bryobacter	s__uncultured_bacterium_g__Bryobacter	OTU326	0.67	0	0	0	0	0	0
d__Bacteria	k__norank_	p__Firmicutes	c__Bacilli	o__Bacillales	f__Sporolactobacillaceae	g__Pullulanibacillus	s__unclassified_g__Pullulanibacillus	OTU962	16	10.33	24.33	18.33	43.33	34.67	21.67
d__Bacteria	k__norank_	p__Proteobacteria	c__Alphaproteobacteria	o__Rhizobiales	f__Beijerinckiaceae	g__FFCH5858	s__uncultured_bacterium_g__FFCH5858	OTU2472	1	1.33	0.67	0	0.67	0	0.33
d__Bacteria	k__norank_	p__Actinobacteriota	c__Acidimicrobiia	o__Microtrichales	f__norank_o__Microtrichales	g__norank_f__norank_o__Microtrichales	s__metagenome_g__norank_f__norank_o__Microtrichales	OTU2229	30.33	28	19.33	27	22.33	24	29
d__Bacteria	k__norank_	p__Bacteroidota	c__Bacteroidia	o__Chitinophagales	f__Chitinophagaceae	g__Niastella	s__uncultured_bacterium_g__Niastella	OTU694	0	2	0.33	0.33	1.33	0	0
d__Bacteria	k__norank_	p__Actinobacteriota	c__Actinobacteria	o__Pseudonocardiales	f__Pseudonocardiaceae	g__Saccharothrix	s__Saccharothrix_xinjiangensis	OTU2361	176.33	327.33	188	196	173.33	198.33	213.33
d__Bacteria	k__norank_	p__Firmicutes	c__Bacilli	o__Paenibacillales	f__Paenibacillaceae	g__Paenibacillus	s__Paenibacillus_polymyxa_g__Paenibacillus	OTU1318	19	21	16.33	33.33	36.33	11.33	20.33
d__Bacteria	k__norank_	p__Myxococcota	c__Polyangia	o__Haliangiales	f__Haliangiaceae	g__Haliangium	s__uncultured_bacterium_g__Haliangium	OTU477	0	0.33	0	0	0.33	0	0
d__Bacteria	k__norank_	p__Bacteroidota	c__Bacteroidia	o__Chitinophagales	f__Chitinophagaceae	g__unclassified_f__Chitinophagaceae	s__unclassified_f__Chitinophagaceae	OTU1984	5	5.33	3.67	1.67	3	6.67	2.33
d__Bacteria	k__norank_	p__Bacteroidota	c__Bacteroidia	o__Sphingobacteriales	f__LiUU-11-161	g__norank_f__LiUU-11-161	s__unclassified_g__norank_f__LiUU-11-161	OTU199	0.33	0	0.33	0	0	0	1
d__Bacteria	k__norank_	p__Firmicutes	c__Bacilli	o__Bacillales	f__Bacillaceae	g__unclassified_f__Bacillaceae	s__unclassified_f__Bacillaceae	OTU2141	0	0	0.33	0	0.33	0	0
d__Bacteria	k__norank_	p__Gemmatimonadota	c__Longimicrobia	o__Longimicrobiales	f__Longimicrobiaceae	g__norank_f__Longimicrobiaceae	s__uncultured_bacterium_g__norank_f__Longimicrobiaceae	OTU1619	34.67	23	41.33	32	44.33	33.67	32.67
d__Bacteria	k__norank_	p__Proteobacteria	c__Gammaproteobacteria	o__Burkholderiales	f__Burkholderiaceae	g__norank_f__Burkholderiaceae	s__unclassified_g__norank_f__Burkholderiaceae	OTU2125	0	0	0	0	0.33	0	0.33
d__Bacteria	k__norank_	p__Gemmatimonadota	c__Gemmatimonadetes	o__Gemmatimonadales	f__Gemmatimonadaceae	g__norank_f__Gemmatimonadaceae	s__uncultured_Gemmatimonadales_bacterium_g__norank_f__Gemmatimonadaceae	OTU1676	2.67	3.33	2.67	1.33	3	1	2.33
d__Bacteria	k__norank_	p__Proteobacteria	c__Alphaproteobacteria	o__Kiloniellales	f__Kiloniellaceae	g__Pelagibius	s__unclassified_g__Pelagibius	OTU2435	0.33	0.67	0.33	0.33	1	0	4.67
d__Bacteria	k__norank_	p__Firmicutes	c__Bacilli	o__Paenibacillales	f__Paenibacillaceae	g__Paenibacillus	s__uncultured_Firmicutes_bacterium_g__Paenibacillus	OTU913	0.33	0	1	0.33	0.67	0	0.33
d__Bacteria	k__norank_	p__Myxococcota	c__Polyangia	o__Haliangiales	f__Haliangiaceae	g__Haliangium	s__uncultured_bacterium_g__Haliangium	OTU721	0	0.33	0.33	0	0.33	0.33	0
d__Bacteria	k__norank_	p__Actinobacteriota	c__Actinobacteria	o__Pseudonocardiales	f__Pseudonocardiaceae	g__Actinophytocola	s__uncultured_bacterium_g__Actinophytocola	OTU2477	0	0	0	0	0	0	0.67
d__Bacteria	k__norank_	p__Myxococcota	c__Myxococcia	o__Myxococcales	f__Myxococcaceae	g__P3OB-42	s__uncultured_bacterium_g__P3OB-42	OTU921	0	0	1	0.33	0	0	0
d__Bacteria	k__norank_	p__Desulfobacterota	c__Desulfuromonadia	o__PB19	f__norank_o__PB19	g__norank_f__norank_o__PB19	s__unclassified_g__norank_f__norank_o__PB19	OTU2320	0.33	0	0	2.67	1.67	0	0.33
d__Bacteria	k__norank_	p__Proteobacteria	c__Gammaproteobacteria	o__Burkholderiales	f__Burkholderiaceae	g__Cupriavidus	s__Ralstonia_pickettii_DTP0602	OTU980	1	0.33	1	0.33	0	0	0.33
d__Bacteria	k__norank_	p__Actinobacteriota	c__Actinobacteria	o__Kineosporiales	f__Kineosporiaceae	g__norank_f__Kineosporiaceae	s__uncultured_bacterium_g__norank_f__Kineosporiaceae	OTU1520	2	3.33	1	1	1.33	3.33	5
d__Bacteria	k__norank_	p__Verrucomicrobiota	c__Chlamydiae	o__Chlamydiales	f__Parachlamydiaceae	g__norank_f__Parachlamydiaceae	s__metagenome_g__norank_f__Parachlamydiaceae	OTU1492	0	0.33	0	0.33	0.67	0.67	0.33
d__Bacteria	k__norank_	p__Actinobacteriota	c__Actinobacteria	o__0319-7L14	f__norank_o__0319-7L14	g__norank_f__norank_o__0319-7L14	s__uncultured_bacterium_g__norank_f__norank_o__0319-7L14	OTU1813	0	0	0.33	0	0	1	0
d__Bacteria	k__norank_	p__Proteobacteria	c__Gammaproteobacteria	o__Burkholderiales	f__Nitrosomonadaceae	g__MND1	s__unclassified_g__MND1	OTU2026	1.33	0	0.67	1.33	1	1.33	0
d__Bacteria	k__norank_	p__Proteobacteria	c__Alphaproteobacteria	o__Rhizobiales	f__Rhizobiaceae	g__Allorhizobium-Neorhizobium-Pararhizobium-Rhizobium	s__Agrobacterium_rubi	OTU540	40.67	195.33	37	55.67	39.67	33	42.33
d__Bacteria	k__norank_	p__Actinobacteriota	c__Acidimicrobiia	o__Microtrichales	f__unclassified_o__Microtrichales	g__unclassified_o__Microtrichales	s__unclassified_o__Microtrichales	OTU1189	0	0	0.67	0.33	0	0	0
d__Bacteria	k__norank_	p__Proteobacteria	c__Alphaproteobacteria	o__Rhizobiales	f__Kaistiaceae	g__Kaistia	s__uncultured_bacterium_g__Kaistia	OTU567	4.67	2	3.33	7.33	7	8.33	4.33
d__Bacteria	k__norank_	p__Proteobacteria	c__Alphaproteobacteria	o__Rickettsiales	f__SM2D12	g__norank_f__SM2D12	s__unclassified_g__norank_f__SM2D12	OTU2485	0.33	0	1	1.33	0.67	1.33	2.33
d__Bacteria	k__norank_	p__Gemmatimonadota	c__Gemmatimonadetes	o__Gemmatimonadales	f__Gemmatimonadaceae	g__Roseisolibacter	s__unclassified_g__Roseisolibacter	OTU1937	0	0.67	0	0	0	1	0
d__Bacteria	k__norank_	p__Gemmatimonadota	c__Longimicrobia	o__Longimicrobiales	f__Longimicrobiaceae	g__Longimicrobium	s__uncultured_bacterium_g__Longimicrobium	OTU1411	0	0	0	0	0.67	0	0.33
d__Bacteria	k__norank_	p__Proteobacteria	c__Gammaproteobacteria	o__Xanthomonadales	f__Xanthomonadaceae	g__Lysobacter	s__unclassified_g__Lysobacter	OTU903	0	0.33	0	0	0	0	0
d__Bacteria	k__norank_	p__Actinobacteriota	c__Thermoleophilia	o__norank_c__Thermoleophilia	f__norank_o__norank_c__Thermoleophilia	g__norank_f__norank_o__norank_c__Thermoleophilia	s__uncultured_bacterium_g__norank_f__norank_o__norank_c__Thermoleophilia	OTU2093	0.67	0.33	0	0	0.33	1.33	0
d__Bacteria	k__norank_	p__Verrucomicrobiota	c__Verrucomicrobiae	o__Opitutales	f__Puniceicoccaceae	g__Pelagicoccus	s__unclassified_g__Pelagicoccus	OTU336	1.67	11.33	1.67	3.67	2	1.67	0.33
d__Bacteria	k__norank_	p__Bacteroidota	c__Bacteroidia	o__Cytophagales	f__Microscillaceae	g__norank_f__Microscillaceae	s__unclassified_g__norank_f__Microscillaceae	OTU113	0.67	0	0	0.33	0	0	0
d__Bacteria	k__norank_	p__Proteobacteria	c__Gammaproteobacteria	o__Steroidobacterales	f__Steroidobacteraceae	g__Steroidobacter	s__unclassified_g__Steroidobacter	OTU173	8.33	4	5.33	9.67	7.67	3.67	9.33
d__Bacteria	k__norank_	p__Verrucomicrobiota	c__Chlamydiae	o__Chlamydiales	f__Chlamydiaceae	g__norank_f__Chlamydiaceae	s__uncultured_Chlamydiales_bacterium_g__norank_f__Chlamydiaceae	OTU674	0	0.67	0	0	0	0	0
d__Bacteria	k__norank_	p__Chloroflexi	c__Anaerolineae	o__Caldilineales	f__Caldilineaceae	g__norank_f__Caldilineaceae	s__uncultured_Chloroflexi_bacterium_g__norank_f__Caldilineaceae	OTU1026	1.33	0.67	1.67	1	2	1.33	2
d__Bacteria	k__norank_	p__Proteobacteria	c__Gammaproteobacteria	o__Gammaproteobacteria_Incertae_Sedis	f__unclassified_o__Gammaproteobacteria_Incertae_Sedis	g__Candidatus_Ovatusbacter	s__uncultured_bacterium_g__Candidatus_Ovatusbacter	OTU2191	0	0	0.33	0	0.33	0	0.33
d__Bacteria	k__norank_	p__Firmicutes	c__Clostridia	o__Clostridiales	f__Clostridiaceae	g__Clostridium_sensu_stricto_13	s__Clostridium_estertheticum	OTU979	0	0.33	1.33	0	0.33	0	0
d__Bacteria	k__norank_	p__Patescibacteria	c__norank_p__Patescibacteria	o__norank_c__norank_p__Patescibacteria	f__norank_o__norank_c__norank_p__Patescibacteria	g__norank_f__norank_o__norank_c__norank_p__Patescibacteria	s__uncultured_bacterium_g__norank_f__norank_o__norank_c__norank_p__Patescibacteria	OTU152	1.33	0	0	0	0	0	0
d__Bacteria	k__norank_	p__Proteobacteria	c__Gammaproteobacteria	o__Burkholderiales	f__Burkholderiaceae	g__Limnobacter	s__uncultured_organism_g__Limnobacter	OTU282	109.33	1	26.33	67	1	92.33	52
d__Bacteria	k__norank_	p__Actinobacteriota	c__Acidimicrobiia	o__IMCC26256	f__norank_o__IMCC26256	g__norank_f__norank_o__IMCC26256	s__uncultured_Acidimicrobiia_bacterium_g__norank_f__norank	OTU8	1.67	2.33	2	3	4	4.67	7.33
d__Bacteria	k__norank_	p__Chloroflexi	c__AD3	o__norank_c__AD3	f__norank_o__norank_c__AD3	g__norank_f__norank_o__norank_c__AD3	s__unclassified_g__norank_f__norank_o__norank_c__AD3	OTU715	0	1	0	0	0	0	0
d__Bacteria	k__norank_	p__Firmicutes	c__Bacilli	o__Paenibacillales	f__Paenibacillaceae	g__Paenibacillus	s__Paenibacillus_cookii	OTU1881	48.67	20.33	76	42	71.67	89	54.33
d__Bacteria	k__norank_	p__Myxococcota	c__Polyangia	o__Polyangiales	f__BIrii41	g__norank_f__BIrii41	s__uncultured_bacterium_g__norank_f__BIrii41	OTU380	9.33	15	16.33	11.67	16	5.33	14
d__Bacteria	k__norank_	p__Firmicutes	c__Clostridia	o__norank_c__Clostridia	f__Hungateiclostridiaceae	g__norank_f__Hungateiclostridiaceae	s__uncultured_Ruminococcaceae_bacterium_g__norank	OTU711	0.33	0.67	0	0	0	0	1
d__Bacteria	k__norank_	p__Bacteroidota	c__Bacteroidia	o__Sphingobacteriales	f__Sphingobacteriaceae	g__Parapedobacter	s__uncultured_bacterium_g__Parapedobacter	OTU1526	0	1.33	0	0	0	0	0
d__Bacteria	k__norank_	p__Actinobacteriota	c__Actinobacteria	o__Propionibacteriales	f__Nocardioidaceae	g__Nocardioides	s__unclassified_g__Nocardioides	OTU1087	2	0.67	4.67	2.67	2	1.33	3
d__Bacteria	k__norank_	p__Chloroflexi	c__Chloroflexia	o__Thermomicrobiales	f__JG30-KF-CM45	g__norank_f__JG30-KF-CM45	s__uncultured_Thermomicrobium_sp._g__norank_f__JG30-KF-CM45	OTU1749	1.33	5	2	0.67	1.67	4	2.33
d__Bacteria	k__norank_	p__Acidobacteriota	c__Vicinamibacteria	o__Vicinamibacterales	f__norank_o__Vicinamibacterales	g__norank_f__norank_o__Vicinamibacterales	s__unclassified_g__norank_f__norank_o__Vicinamibacterales	OTU2226	0.67	0.67	1	0.67	0.67	1	1.33
d__Bacteria	k__norank_	p__Acidobacteriota	c__Holophagae	o__Subgroup_7	f__norank_o__Subgroup_7	g__norank_f__norank_o__Subgroup_7	s__uncultured_bacterium_g__norank_f__norank_o__Subgroup_7	OTU312	3.67	3	2.33	0.33	0.67	2	3
d__Bacteria	k__norank_	p__Bacteroidota	c__Bacteroidia	o__Bacteroidales	f__unclassified_o__Bacteroidales	g__unclassified_o__Bacteroidales	s__unclassified_o__Bacteroidales	OTU1544	0	0	0	0	0.33	0	0
d__Bacteria	k__norank_	p__Firmicutes	c__Bacilli	o__Paenibacillales	f__Paenibacillaceae	g__Paenibacillus	s__unclassified_g__Paenibacillus	OTU221	0.33	0	1.33	0.33	0.33	0.33	0
d__Bacteria	k__norank_	p__Bdellovibrionota	c__Bdellovibrionia	o__Bdellovibrionales	f__Bdellovibrionaceae	g__OM27_clade	s__uncultured_bacterium_g__OM27_clade	OTU1734	1.33	0	0.67	2	4	0.67	0
d__Bacteria	k__norank_	p__Planctomycetota	c__Planctomycetes	o__Gemmatales	f__Gemmataceae	g__norank_f__Gemmataceae	s__unclassified_g__norank_f__Gemmataceae	OTU1379	6	0	4.33	0.67	1	1.67	0
d__Bacteria	k__norank_	p__Actinobacteriota	c__Thermoleophilia	o__Solirubrobacterales	f__Solirubrobacteraceae	g__Patulibacter	s__Patulibacter_minatonensis	OTU257	0.33	0	0	0.33	0	0	0.33
d__Bacteria	k__norank_	p__Gemmatimonadota	c__Gemmatimonadetes	o__Gemmatimonadales	f__Gemmatimonadaceae	g__norank_f__Gemmatimonadaceae	s__unclassified_g__norank_f__Gemmatimonadaceae	OTU1784	0.67	2	0.33	1	2.33	0.33	3
d__Bacteria	k__norank_	p__Proteobacteria	c__Alphaproteobacteria	o__Rhodobacterales	f__Rhodobacteraceae	g__Pseudooceanicola	s__unclassified_g__Pseudooceanicola	OTU2314	58	68	49.33	82.67	57	37.33	44
d__Bacteria	k__norank_	p__Actinobacteriota	c__Acidimicrobiia	o__Microtrichales	f__norank_o__Microtrichales	g__norank_f__norank_o__Microtrichales	s__unclassified_g__norank_f__norank_o__Microtrichales	OTU1193	27.33	27	37	43.33	33.67	18.67	36.67
d__Bacteria	k__norank_	p__Proteobacteria	c__Alphaproteobacteria	o__Rhizobiales	f__Hyphomicrobiaceae	g__Pedomicrobium	s__uncultured_Hyphomicrobium_sp._g__Pedomicrobium	OTU2130	30.33	26.67	27	29.33	30.67	38	42.33
d__Bacteria	k__norank_	p__Proteobacteria	c__Gammaproteobacteria	o__unclassified_c__Gammaproteobacteria	f__unclassified_c__Gammaproteobacteria	g__unclassified_c__Gammaproteobacteria	s__unclassified_c__Gammaproteobacteria	OTU970	0	0	0	0	0.67	0	0
d__Bacteria	k__norank_	p__Actinobacteriota	c__MB-A2-108	o__norank_c__MB-A2-108	f__norank_o__norank_c__MB-A2-108	g__norank_f__norank_o__norank_c__MB-A2-108	s__uncultured_bacterium_g__norank_f__norank_o__norank_c__MB-A2-108	OTU1549	0	0	1	0	1	0	0.33
d__Bacteria	k__norank_	p__Actinobacteriota	c__Actinobacteria	o__Propionibacteriales	f__Nocardioidaceae	g__Nocardioides	s__unclassified_g__Nocardioides	OTU751	0.33	1	1	0.67	2	0.33	0.67
d__Bacteria	k__norank_	p__Actinobacteriota	c__Actinobacteria	o__Pseudonocardiales	f__Pseudonocardiaceae	g__Pseudonocardia	s__unclassified_g__Pseudonocardia	OTU178	32.33	18	19.33	18.33	24.33	4.67	10
d__Bacteria	k__norank_	p__Proteobacteria	c__Alphaproteobacteria	o__norank_c__Alphaproteobacteria	f__norank_o__norank_c__Alphaproteobacteria	g__norank_f__norank_o__norank_c__Alphaproteobacteria	s__uncultured_bacterium_g__norank_f__norank_o__norank_c__Alphaproteobacteria	OTU551	1	0	1	0.33	0	0.33	0.67
d__Bacteria	k__norank_	p__Chloroflexi	c__Anaerolineae	o__SBR1031	f__A4b	g__norank_f__A4b	s__uncultured_bacterium_g__norank_f__A4b	OTU2399	0	0.33	0	0.33	0	0	4
d__Bacteria	k__norank_	p__Proteobacteria	c__Alphaproteobacteria	o__Rhizobiales	f__Xanthobacteraceae	g__Bradyrhizobium	s__metagenome_g__Bradyrhizobium	OTU1443	16	12.33	17	21.67	22.67	20	16
d__Bacteria	k__norank_	p__Planctomycetota	c__BD7-11	o__norank_c__BD7-11	f__norank_o__norank_c__BD7-11	g__norank_f__norank_o__norank_c__BD7-11	s__unclassified_g__norank_f__norank_o__norank_c__BD7-11	OTU259	1.67	1.67	3.33	6.33	2.33	4	2
d__Bacteria	k__norank_	p__Gemmatimonadota	c__Longimicrobia	o__Longimicrobiales	f__Longimicrobiaceae	g__norank_f__Longimicrobiaceae	s__uncultured_bacterium_g__norank_f__Longimicrobiaceae	OTU255	3.67	5.33	1	0.67	1.67	2.67	0.67
[truncated: 606 more rows]

## Sheet: enzyme
编号	1有基质	1无基质	2有基质	2无基质	3有基质	3无基质
CK	0.918	0.028	0.987	0.015	0.91	0.054		0.1602	0.1766	0.1534	0.1616	0.178	0.1548
[truncated: 43 more rows]

## Sheet: inorganic nitrogen
	氨氮					净氨化率			净氨化率						硝态氮					净硝化率			净硝化率										氨氮			硝态氮
[truncated: 53 more rows]

[truncated: 2 more sheets: biomass, root morphology]
